# Supplementary material for: Systems Network Pharmacology-Based Prediction and Analysis of Potential Targets and Pharmacological Mechanism of Actinidia chinensis Planch. Root Extract for Application in Hepatocellular Carcinoma
Source: Evid Based Complement Alternat Med. 2022 Sep 20;2022:2116006. doi: 10.1155/2022/2116006 (PMC9526650; doi:10.1155/2022/2116006)
Supplement: Supplementary Materials — Supplemental File (1). The graphical abstract. Supplemental File (2). Active ingredients of Actinidia chinensis Planch. root. Supplemental File (3). GSE10141_sample. Supplemental File (4). GSE10141_sample_expression. Supplemental Files (5–10). Cell experimental study data. [file 2116006.f1.zip › supplementary file(3).txt]

Acc	Desc	Title	Type	Platform	Organism	Source	rows	file	Data_col1	Data_col2	used for prognostic prediction	survival time (days)	survival status (0	hepatitis b virus (hbs antigen)	hepatitis c virus	alcohol (cumulative intake)	microvascular invasion	satellite lesions	DataProcessing
GSM256425	none	Hepatocellular carcinoma (hcc_002)	RNA	GPL5474	Homo sapiens	hepatocellular carcinoma	6144	GSM256425-tbl-1.txt	1,ID_REF,	2,VALUE,Normalized signal intensities by GenePattern Illumina module	Yes	443	alive or censored, 1: dead) : 1	negative	positive	none	positive	negative	For each probe, Red and Green intensities are computed as average of single bead values. The final signal is the sum of the Red and Green intensities. Data were were then normalized using the cubic spline algorithm for each DAP.
GSM256426	none	Hepatocellular carcinoma (hcc_005)	RNA	GPL5474	Homo sapiens	hepatocellular carcinoma	6144	GSM256426-tbl-1.txt	1,ID_REF,	2,VALUE,Normalized signal intensities by GenePattern Illumina module	Yes	1683	alive or censored, 1: dead) : 1	negative	positive	500-1,000kg	negative	negative	For each probe, Red and Green intensities are computed as average of single bead values. The final signal is the sum of the Red and Green intensities. Data were were then normalized using the cubic spline algorithm for each DAP.
GSM256427	none	Hepatocellular carcinoma (hcc_008)	RNA	GPL5474	Homo sapiens	hepatocellular carcinoma	6144	GSM256427-tbl-1.txt	1,ID_REF,	2,VALUE,Normalized signal intensities by GenePattern Illumina module	No	4085	alive or censored, 1: dead) : 0	negative	positive	none	NULL	NULL	For each probe, Red and Green intensities are computed as average of single bead values. The final signal is the sum of the Red and Green intensities. Data were were then normalized using the cubic spline algorithm for each DAP.
GSM256428	none	Hepatocellular carcinoma (hcc_009)	RNA	GPL5474	Homo sapiens	hepatocellular carcinoma	6144	GSM256428-tbl-1.txt	1,ID_REF,	2,VALUE,Normalized signal intensities by GenePattern Illumina module	No	2145	alive or censored, 1: dead) : 1	positive	negative	200-500kg	NULL	NULL	For each probe, Red and Green intensities are computed as average of single bead values. The final signal is the sum of the Red and Green intensities. Data were were then normalized using the cubic spline algorithm for each DAP.
GSM256429	none	Hepatocellular carcinoma (hcc_010)	RNA	GPL5474	Homo sapiens	hepatocellular carcinoma	6144	GSM256429-tbl-1.txt	1,ID_REF,	2,VALUE,Normalized signal intensities by GenePattern Illumina module	No	1977	alive or censored, 1: dead) : 0	negative	positive	none	NULL	NULL	For each probe, Red and Green intensities are computed as average of single bead values. The final signal is the sum of the Red and Green intensities. Data were were then normalized using the cubic spline algorithm for each DAP.
GSM256430	none	Hepatocellular carcinoma (hcc_011)	RNA	GPL5474	Homo sapiens	hepatocellular carcinoma	6144	GSM256430-tbl-1.txt	1,ID_REF,	2,VALUE,Normalized signal intensities by GenePattern Illumina module	No	1868	alive or censored, 1: dead) : 1	negative	positive	500-1,000kg	NULL	NULL	For each probe, Red and Green intensities are computed as average of single bead values. The final signal is the sum of the Red and Green intensities. Data were were then normalized using the cubic spline algorithm for each DAP.
GSM256431	none	Hepatocellular carcinoma (hcc_012)	RNA	GPL5474	Homo sapiens	hepatocellular carcinoma	6144	GSM256431-tbl-1.txt	1,ID_REF,	2,VALUE,Normalized signal intensities by GenePattern Illumina module	No	201	alive or censored, 1: dead) : 1	negative	negative	none	NULL	NULL	For each probe, Red and Green intensities are computed as average of single bead values. The final signal is the sum of the Red and Green intensities. Data were were then normalized using the cubic spline algorithm for each DAP.
GSM256432	none	Hepatocellular carcinoma (hcc_014)	RNA	GPL5474	Homo sapiens	hepatocellular carcinoma	6144	GSM256432-tbl-1.txt	1,ID_REF,	2,VALUE,Normalized signal intensities by GenePattern Illumina module	No	1604	alive or censored, 1: dead) : 1	positive	positive	none	NULL	NULL	For each probe, Red and Green intensities are computed as average of single bead values. The final signal is the sum of the Red and Green intensities. Data were were then normalized using the cubic spline algorithm for each DAP.
GSM256433	none	Hepatocellular carcinoma (hcc_015)	RNA	GPL5474	Homo sapiens	hepatocellular carcinoma	6144	GSM256433-tbl-1.txt	1,ID_REF,	2,VALUE,Normalized signal intensities by GenePattern Illumina module	Yes	4113	alive or censored, 1: dead) : 0	negative	negative	none	positive	negative	For each probe, Red and Green intensities are computed as average of single bead values. The final signal is the sum of the Red and Green intensities. Data were were then normalized using the cubic spline algorithm for each DAP.
GSM256434	none	Hepatocellular carcinoma (hcc_016)	RNA	GPL5474	Homo sapiens	hepatocellular carcinoma	6144	GSM256434-tbl-1.txt	1,ID_REF,	2,VALUE,Normalized signal intensities by GenePattern Illumina module	Yes	4008	alive or censored, 1: dead) : 0	negative	positive	none	negative	negative	For each probe, Red and Green intensities are computed as average of single bead values. The final signal is the sum of the Red and Green intensities. Data were were then normalized using the cubic spline algorithm for each DAP.
GSM256435	none	Hepatocellular carcinoma (hcc_017)	RNA	GPL5474	Homo sapiens	hepatocellular carcinoma	6144	GSM256435-tbl-1.txt	1,ID_REF,	2,VALUE,Normalized signal intensities by GenePattern Illumina module	Yes	3767	alive or censored, 1: dead) : 0	negative	positive	200-500kg	negative	negative	For each probe, Red and Green intensities are computed as average of single bead values. The final signal is the sum of the Red and Green intensities. Data were were then normalized using the cubic spline algorithm for each DAP.
GSM256436	none	Hepatocellular carcinoma (hcc_020)	RNA	GPL5474	Homo sapiens	hepatocellular carcinoma	6144	GSM256436-tbl-1.txt	1,ID_REF,	2,VALUE,Normalized signal intensities by GenePattern Illumina module	Yes	1604	alive or censored, 1: dead) : 1	negative	positive	>1,000kg	negative	negative	For each probe, Red and Green intensities are computed as average of single bead values. The final signal is the sum of the Red and Green intensities. Data were were then normalized using the cubic spline algorithm for each DAP.
GSM256437	none	Hepatocellular carcinoma (hcc_021)	RNA	GPL5474	Homo sapiens	hepatocellular carcinoma	6144	GSM256437-tbl-1.txt	1,ID_REF,	2,VALUE,Normalized signal intensities by GenePattern Illumina module	Yes	1957	alive or censored, 1: dead) : 1	negative	positive	none	negative	negative	For each probe, Red and Green intensities are computed as average of single bead values. The final signal is the sum of the Red and Green intensities. Data were were then normalized using the cubic spline algorithm for each DAP.
GSM256438	none	Hepatocellular carcinoma (hcc_022)	RNA	GPL5474	Homo sapiens	hepatocellular carcinoma	6144	GSM256438-tbl-1.txt	1,ID_REF,	2,VALUE,Normalized signal intensities by GenePattern Illumina module	Yes	3789	alive or censored, 1: dead) : 0	negative	positive	none	positive	negative	For each probe, Red and Green intensities are computed as average of single bead values. The final signal is the sum of the Red and Green intensities. Data were were then normalized using the cubic spline algorithm for each DAP.
GSM256439	none	Hepatocellular carcinoma (hcc_023)	RNA	GPL5474	Homo sapiens	hepatocellular carcinoma	6144	GSM256439-tbl-1.txt	1,ID_REF,	2,VALUE,Normalized signal intensities by GenePattern Illumina module	Yes	3890	alive or censored, 1: dead) : 0	positive	negative	none	negative	negative	For each probe, Red and Green intensities are computed as average of single bead values. The final signal is the sum of the Red and Green intensities. Data were were then normalized using the cubic spline algorithm for each DAP.
GSM256440	none	Hepatocellular carcinoma (hcc_024)	RNA	GPL5474	Homo sapiens	hepatocellular carcinoma	6144	GSM256440-tbl-1.txt	1,ID_REF,	2,VALUE,Normalized signal intensities by GenePattern Illumina module	Yes	3807	alive or censored, 1: dead) : 0	negative	positive	none	positive	negative	For each probe, Red and Green intensities are computed as average of single bead values. The final signal is the sum of the Red and Green intensities. Data were were then normalized using the cubic spline algorithm for each DAP.
GSM256441	none	Hepatocellular carcinoma (hcc_025)	RNA	GPL5474	Homo sapiens	hepatocellular carcinoma	6144	GSM256441-tbl-1.txt	1,ID_REF,	2,VALUE,Normalized signal intensities by GenePattern Illumina module	Yes	2921	alive or censored, 1: dead) : 0	negative	positive	none	negative	positive	For each probe, Red and Green intensities are computed as average of single bead values. The final signal is the sum of the Red and Green intensities. Data were were then normalized using the cubic spline algorithm for each DAP.
GSM256442	none	Hepatocellular carcinoma (hcc_027)	RNA	GPL5474	Homo sapiens	hepatocellular carcinoma	6144	GSM256442-tbl-1.txt	1,ID_REF,	2,VALUE,Normalized signal intensities by GenePattern Illumina module	Yes	3237	alive or censored, 1: dead) : 0	positive	negative	100-200kg	positive	negative	For each probe, Red and Green intensities are computed as average of single bead values. The final signal is the sum of the Red and Green intensities. Data were were then normalized using the cubic spline algorithm for each DAP.
GSM256443	none	Hepatocellular carcinoma (hcc_028)	RNA	GPL5474	Homo sapiens	hepatocellular carcinoma	6144	GSM256443-tbl-1.txt	1,ID_REF,	2,VALUE,Normalized signal intensities by GenePattern Illumina module	Yes	1097	alive or censored, 1: dead) : 0	negative	positive	none	negative	negative	For each probe, Red and Green intensities are computed as average of single bead values. The final signal is the sum of the Red and Green intensities. Data were were then normalized using the cubic spline algorithm for each DAP.
GSM256444	none	Hepatocellular carcinoma (hcc_029)	RNA	GPL5474	Homo sapiens	hepatocellular carcinoma	6144	GSM256444-tbl-1.txt	1,ID_REF,	2,VALUE,Normalized signal intensities by GenePattern Illumina module	Yes	2369	alive or censored, 1: dead) : 0	negative	positive	<100kg	negative	negative	For each probe, Red and Green intensities are computed as average of single bead values. The final signal is the sum of the Red and Green intensities. Data were were then normalized using the cubic spline algorithm for each DAP.
GSM256445	none	Hepatocellular carcinoma (hcc_031)	RNA	GPL5474	Homo sapiens	hepatocellular carcinoma	6144	GSM256445-tbl-1.txt	1,ID_REF,	2,VALUE,Normalized signal intensities by GenePattern Illumina module	Yes	2849	alive or censored, 1: dead) : 1	NA	NA	<100kg	positive	positive	For each probe, Red and Green intensities are computed as average of single bead values. The final signal is the sum of the Red and Green intensities. Data were were then normalized using the cubic spline algorithm for each DAP.
GSM256446	none	Hepatocellular carcinoma (hcc_032)	RNA	GPL5474	Homo sapiens	hepatocellular carcinoma	6144	GSM256446-tbl-1.txt	1,ID_REF,	2,VALUE,Normalized signal intensities by GenePattern Illumina module	Yes	3973	alive or censored, 1: dead) : 0	positive	negative	none	negative	negative	For each probe, Red and Green intensities are computed as average of single bead values. The final signal is the sum of the Red and Green intensities. Data were were then normalized using the cubic spline algorithm for each DAP.
GSM256447	none	Hepatocellular carcinoma (hcc_033)	RNA	GPL5474	Homo sapiens	hepatocellular carcinoma	6144	GSM256447-tbl-1.txt	1,ID_REF,	2,VALUE,Normalized signal intensities by GenePattern Illumina module	Yes	3866	alive or censored, 1: dead) : 0	negative	positive	<100kg	negative	positive	For each probe, Red and Green intensities are computed as average of single bead values. The final signal is the sum of the Red and Green intensities. Data were were then normalized using the cubic spline algorithm for each DAP.
GSM256448	none	Hepatocellular carcinoma (hcc_035)	RNA	GPL5474	Homo sapiens	hepatocellular carcinoma	6144	GSM256448-tbl-1.txt	1,ID_REF,	2,VALUE,Normalized signal intensities by GenePattern Illumina module	Yes	2019	alive or censored, 1: dead) : 1	positive	negative	none	negative	negative	For each probe, Red and Green intensities are computed as average of single bead values. The final signal is the sum of the Red and Green intensities. Data were were then normalized using the cubic spline algorithm for each DAP.
GSM256449	none	Hepatocellular carcinoma (hcc_036)	RNA	GPL5474	Homo sapiens	hepatocellular carcinoma	6144	GSM256449-tbl-1.txt	1,ID_REF,	2,VALUE,Normalized signal intensities by GenePattern Illumina module	Yes	3263	alive or censored, 1: dead) : 1	negative	positive	>1,000kg	positive	negative	For each probe, Red and Green intensities are computed as average of single bead values. The final signal is the sum of the Red and Green intensities. Data were were then normalized using the cubic spline algorithm for each DAP.
GSM256450	none	Hepatocellular carcinoma (hcc_038)	RNA	GPL5474	Homo sapiens	hepatocellular carcinoma	6144	GSM256450-tbl-1.txt	1,ID_REF,	2,VALUE,Normalized signal intensities by GenePattern Illumina module	Yes	3582	alive or censored, 1: dead) : 0	positive	negative	200-500kg	negative	negative	For each probe, Red and Green intensities are computed as average of single bead values. The final signal is the sum of the Red and Green intensities. Data were were then normalized using the cubic spline algorithm for each DAP.
GSM256451	none	Hepatocellular carcinoma (hcc_039)	RNA	GPL5474	Homo sapiens	hepatocellular carcinoma	6144	GSM256451-tbl-1.txt	1,ID_REF,	2,VALUE,Normalized signal intensities by GenePattern Illumina module	Yes	3666	alive or censored, 1: dead) : 0	negative	positive	500-1,000kg	negative	negative	For each probe, Red and Green intensities are computed as average of single bead values. The final signal is the sum of the Red and Green intensities. Data were were then normalized using the cubic spline algorithm for each DAP.
GSM256452	none	Hepatocellular carcinoma (hcc_040)	RNA	GPL5474	Homo sapiens	hepatocellular carcinoma	6144	GSM256452-tbl-1.txt	1,ID_REF,	2,VALUE,Normalized signal intensities by GenePattern Illumina module	Yes	3483	alive or censored, 1: dead) : 0	negative	positive	<100kg	negative	negative	For each probe, Red and Green intensities are computed as average of single bead values. The final signal is the sum of the Red and Green intensities. Data were were then normalized using the cubic spline algorithm for each DAP.
GSM256453	none	Hepatocellular carcinoma (hcc_041)	RNA	GPL5474	Homo sapiens	hepatocellular carcinoma	6144	GSM256453-tbl-1.txt	1,ID_REF,	2,VALUE,Normalized signal intensities by GenePattern Illumina module	Yes	3400	alive or censored, 1: dead) : 0	positive	negative	200-500kg	negative	negative	For each probe, Red and Green intensities are computed as average of single bead values. The final signal is the sum of the Red and Green intensities. Data were were then normalized using the cubic spline algorithm for each DAP.
GSM256454	none	Hepatocellular carcinoma (hcc_043)	RNA	GPL5474	Homo sapiens	hepatocellular carcinoma	6144	GSM256454-tbl-1.txt	1,ID_REF,	2,VALUE,Normalized signal intensities by GenePattern Illumina module	Yes	3589	alive or censored, 1: dead) : 0	negative	positive	<100kg	negative	negative	For each probe, Red and Green intensities are computed as average of single bead values. The final signal is the sum of the Red and Green intensities. Data were were then normalized using the cubic spline algorithm for each DAP.
GSM256455	none	Hepatocellular carcinoma (hcc_045)	RNA	GPL5474	Homo sapiens	hepatocellular carcinoma	6144	GSM256455-tbl-1.txt	1,ID_REF,	2,VALUE,Normalized signal intensities by GenePattern Illumina module	Yes	3736	alive or censored, 1: dead) : 1	positive	NA	none	positive	negative	For each probe, Red and Green intensities are computed as average of single bead values. The final signal is the sum of the Red and Green intensities. Data were were then normalized using the cubic spline algorithm for each DAP.
GSM256456	none	Hepatocellular carcinoma (hcc_047)	RNA	GPL5474	Homo sapiens	hepatocellular carcinoma	6144	GSM256456-tbl-1.txt	1,ID_REF,	2,VALUE,Normalized signal intensities by GenePattern Illumina module	Yes	2405	alive or censored, 1: dead) : 1	positive	negative	<100kg	negative	negative	For each probe, Red and Green intensities are computed as average of single bead values. The final signal is the sum of the Red and Green intensities. Data were were then normalized using the cubic spline algorithm for each DAP.
GSM256457	none	Hepatocellular carcinoma (hcc_048)	RNA	GPL5474	Homo sapiens	hepatocellular carcinoma	6144	GSM256457-tbl-1.txt	1,ID_REF,	2,VALUE,Normalized signal intensities by GenePattern Illumina module	Yes	3356	alive or censored, 1: dead) : 0	negative	positive	500-1,000kg	negative	negative	For each probe, Red and Green intensities are computed as average of single bead values. The final signal is the sum of the Red and Green intensities. Data were were then normalized using the cubic spline algorithm for each DAP.
GSM256458	none	Hepatocellular carcinoma (hcc_049)	RNA	GPL5474	Homo sapiens	hepatocellular carcinoma	6144	GSM256458-tbl-1.txt	1,ID_REF,	2,VALUE,Normalized signal intensities by GenePattern Illumina module	Yes	3652	alive or censored, 1: dead) : 0	negative	positive	100-200kg	positive	negative	For each probe, Red and Green intensities are computed as average of single bead values. The final signal is the sum of the Red and Green intensities. Data were were then normalized using the cubic spline algorithm for each DAP.
GSM256459	none	Hepatocellular carcinoma (hcc_051)	RNA	GPL5474	Homo sapiens	hepatocellular carcinoma	6144	GSM256459-tbl-1.txt	1,ID_REF,	2,VALUE,Normalized signal intensities by GenePattern Illumina module	Yes	764	alive or censored, 1: dead) : 1	negative	positive	none	positive	negative	For each probe, Red and Green intensities are computed as average of single bead values. The final signal is the sum of the Red and Green intensities. Data were were then normalized using the cubic spline algorithm for each DAP.
GSM256460	none	Hepatocellular carcinoma (hcc_052)	RNA	GPL5474	Homo sapiens	hepatocellular carcinoma	6144	GSM256460-tbl-1.txt	1,ID_REF,	2,VALUE,Normalized signal intensities by GenePattern Illumina module	Yes	1844	alive or censored, 1: dead) : 0	negative	positive	none	negative	negative	For each probe, Red and Green intensities are computed as average of single bead values. The final signal is the sum of the Red and Green intensities. Data were were then normalized using the cubic spline algorithm for each DAP.
GSM256461	none	Hepatocellular carcinoma (hcc_053)	RNA	GPL5474	Homo sapiens	hepatocellular carcinoma	6144	GSM256461-tbl-1.txt	1,ID_REF,	2,VALUE,Normalized signal intensities by GenePattern Illumina module	Yes	669	alive or censored, 1: dead) : 1	negative	positive	none	negative	negative	For each probe, Red and Green intensities are computed as average of single bead values. The final signal is the sum of the Red and Green intensities. Data were were then normalized using the cubic spline algorithm for each DAP.
GSM256462	none	Hepatocellular carcinoma (hcc_054)	RNA	GPL5474	Homo sapiens	hepatocellular carcinoma	6144	GSM256462-tbl-1.txt	1,ID_REF,	2,VALUE,Normalized signal intensities by GenePattern Illumina module	No	3708	alive or censored, 1: dead) : 1	negative	positive	none	NULL	NULL	For each probe, Red and Green intensities are computed as average of single bead values. The final signal is the sum of the Red and Green intensities. Data were were then normalized using the cubic spline algorithm for each DAP.
GSM256463	none	Hepatocellular carcinoma (hcc_055)	RNA	GPL5474	Homo sapiens	hepatocellular carcinoma	6144	GSM256463-tbl-1.txt	1,ID_REF,	2,VALUE,Normalized signal intensities by GenePattern Illumina module	Yes	3463	alive or censored, 1: dead) : 0	negative	positive	<100kg	negative	negative	For each probe, Red and Green intensities are computed as average of single bead values. The final signal is the sum of the Red and Green intensities. Data were were then normalized using the cubic spline algorithm for each DAP.
GSM256464	none	Hepatocellular carcinoma (hcc_056)	RNA	GPL5474	Homo sapiens	hepatocellular carcinoma	6144	GSM256464-tbl-1.txt	1,ID_REF,	2,VALUE,Normalized signal intensities by GenePattern Illumina module	Yes	3183	alive or censored, 1: dead) : 0	negative	positive	200-500kg	positive	negative	For each probe, Red and Green intensities are computed as average of single bead values. The final signal is the sum of the Red and Green intensities. Data were were then normalized using the cubic spline algorithm for each DAP.
GSM256465	none	Hepatocellular carcinoma (hcc_058)	RNA	GPL5474	Homo sapiens	hepatocellular carcinoma	6144	GSM256465-tbl-1.txt	1,ID_REF,	2,VALUE,Normalized signal intensities by GenePattern Illumina module	Yes	3309	alive or censored, 1: dead) : 0	negative	positive	200-500kg	negative	negative	For each probe, Red and Green intensities are computed as average of single bead values. The final signal is the sum of the Red and Green intensities. Data were were then normalized using the cubic spline algorithm for each DAP.
GSM256466	none	Hepatocellular carcinoma (hcc_059)	RNA	GPL5474	Homo sapiens	hepatocellular carcinoma	6144	GSM256466-tbl-1.txt	1,ID_REF,	2,VALUE,Normalized signal intensities by GenePattern Illumina module	Yes	3218	alive or censored, 1: dead) : 0	negative	positive	100-200kg	negative	negative	For each probe, Red and Green intensities are computed as average of single bead values. The final signal is the sum of the Red and Green intensities. Data were were then normalized using the cubic spline algorithm for each DAP.
GSM256467	none	Hepatocellular carcinoma (hcc_061)	RNA	GPL5474	Homo sapiens	hepatocellular carcinoma	6144	GSM256467-tbl-1.txt	1,ID_REF,	2,VALUE,Normalized signal intensities by GenePattern Illumina module	No	2945	alive or censored, 1: dead) : 1	negative	positive	none	NULL	NULL	For each probe, Red and Green intensities are computed as average of single bead values. The final signal is the sum of the Red and Green intensities. Data were were then normalized using the cubic spline algorithm for each DAP.
GSM256468	none	Hepatocellular carcinoma (hcc_062)	RNA	GPL5474	Homo sapiens	hepatocellular carcinoma	6144	GSM256468-tbl-1.txt	1,ID_REF,	2,VALUE,Normalized signal intensities by GenePattern Illumina module	Yes	3183	alive or censored, 1: dead) : 0	positive	negative	none	positive	negative	For each probe, Red and Green intensities are computed as average of single bead values. The final signal is the sum of the Red and Green intensities. Data were were then normalized using the cubic spline algorithm for each DAP.
GSM256469	none	Hepatocellular carcinoma (hcc_064)	RNA	GPL5474	Homo sapiens	hepatocellular carcinoma	6144	GSM256469-tbl-1.txt	1,ID_REF,	2,VALUE,Normalized signal intensities by GenePattern Illumina module	Yes	2859	alive or censored, 1: dead) : 1	positive	negative	>1,000kg	negative	negative	For each probe, Red and Green intensities are computed as average of single bead values. The final signal is the sum of the Red and Green intensities. Data were were then normalized using the cubic spline algorithm for each DAP.
GSM256470	none	Hepatocellular carcinoma (hcc_065)	RNA	GPL5474	Homo sapiens	hepatocellular carcinoma	6144	GSM256470-tbl-1.txt	1,ID_REF,	2,VALUE,Normalized signal intensities by GenePattern Illumina module	Yes	204	alive or censored, 1: dead) : 0	negative	positive	500-1,000kg	negative	negative	For each probe, Red and Green intensities are computed as average of single bead values. The final signal is the sum of the Red and Green intensities. Data were were then normalized using the cubic spline algorithm for each DAP.
GSM256471	none	Hepatocellular carcinoma (hcc_066)	RNA	GPL5474	Homo sapiens	hepatocellular carcinoma	6144	GSM256471-tbl-1.txt	1,ID_REF,	2,VALUE,Normalized signal intensities by GenePattern Illumina module	Yes	1785	alive or censored, 1: dead) : 1	negative	positive	500-1,000kg	negative	negative	For each probe, Red and Green intensities are computed as average of single bead values. The final signal is the sum of the Red and Green intensities. Data were were then normalized using the cubic spline algorithm for each DAP.
GSM256472	none	Hepatocellular carcinoma (hcc_067)	RNA	GPL5474	Homo sapiens	hepatocellular carcinoma	6144	GSM256472-tbl-1.txt	1,ID_REF,	2,VALUE,Normalized signal intensities by GenePattern Illumina module	Yes	3133	alive or censored, 1: dead) : 0	negative	positive	none	negative	negative	For each probe, Red and Green intensities are computed as average of single bead values. The final signal is the sum of the Red and Green intensities. Data were were then normalized using the cubic spline algorithm for each DAP.
GSM256473	none	Hepatocellular carcinoma (hcc_068)	RNA	GPL5474	Homo sapiens	hepatocellular carcinoma	6144	GSM256473-tbl-1.txt	1,ID_REF,	2,VALUE,Normalized signal intensities by GenePattern Illumina module	No	3224	alive or censored, 1: dead) : 0	negative	positive	100-200kg	NULL	NULL	For each probe, Red and Green intensities are computed as average of single bead values. The final signal is the sum of the Red and Green intensities. Data were were then normalized using the cubic spline algorithm for each DAP.
GSM256474	none	Hepatocellular carcinoma (hcc_069)	RNA	GPL5474	Homo sapiens	hepatocellular carcinoma	6144	GSM256474-tbl-1.txt	1,ID_REF,	2,VALUE,Normalized signal intensities by GenePattern Illumina module	Yes	2910	alive or censored, 1: dead) : 0	negative	positive	none	negative	negative	For each probe, Red and Green intensities are computed as average of single bead values. The final signal is the sum of the Red and Green intensities. Data were were then normalized using the cubic spline algorithm for each DAP.
GSM256475	none	Hepatocellular carcinoma (hcc_070)	RNA	GPL5474	Homo sapiens	hepatocellular carcinoma	6144	GSM256475-tbl-1.txt	1,ID_REF,	2,VALUE,Normalized signal intensities by GenePattern Illumina module	No	2958	alive or censored, 1: dead) : 0	negative	positive	none	NULL	NULL	For each probe, Red and Green intensities are computed as average of single bead values. The final signal is the sum of the Red and Green intensities. Data were were then normalized using the cubic spline algorithm for each DAP.
GSM256476	none	Hepatocellular carcinoma (hcc_072)	RNA	GPL5474	Homo sapiens	hepatocellular carcinoma	6144	GSM256476-tbl-1.txt	1,ID_REF,	2,VALUE,Normalized signal intensities by GenePattern Illumina module	No	438	alive or censored, 1: dead) : 0	positive	negative	<100kg	NULL	NULL	For each probe, Red and Green intensities are computed as average of single bead values. The final signal is the sum of the Red and Green intensities. Data were were then normalized using the cubic spline algorithm for each DAP.
GSM256477	none	Hepatocellular carcinoma (hcc_073)	RNA	GPL5474	Homo sapiens	hepatocellular carcinoma	6144	GSM256477-tbl-1.txt	1,ID_REF,	2,VALUE,Normalized signal intensities by GenePattern Illumina module	Yes	3316	alive or censored, 1: dead) : 0	negative	positive	<100kg	negative	negative	For each probe, Red and Green intensities are computed as average of single bead values. The final signal is the sum of the Red and Green intensities. Data were were then normalized using the cubic spline algorithm for each DAP.
GSM256478	none	Hepatocellular carcinoma (hcc_075)	RNA	GPL5474	Homo sapiens	hepatocellular carcinoma	6144	GSM256478-tbl-1.txt	1,ID_REF,	2,VALUE,Normalized signal intensities by GenePattern Illumina module	Yes	3309	alive or censored, 1: dead) : 0	negative	positive	none	positive	negative	For each probe, Red and Green intensities are computed as average of single bead values. The final signal is the sum of the Red and Green intensities. Data were were then normalized using the cubic spline algorithm for each DAP.
GSM256479	none	Hepatocellular carcinoma (hcc_076)	RNA	GPL5474	Homo sapiens	hepatocellular carcinoma	6144	GSM256479-tbl-1.txt	1,ID_REF,	2,VALUE,Normalized signal intensities by GenePattern Illumina module	No	1140	alive or censored, 1: dead) : 1	positive	negative	500-1,000kg	NULL	NULL	For each probe, Red and Green intensities are computed as average of single bead values. The final signal is the sum of the Red and Green intensities. Data were were then normalized using the cubic spline algorithm for each DAP.
GSM256480	none	Hepatocellular carcinoma (hcc_078)	RNA	GPL5474	Homo sapiens	hepatocellular carcinoma	6144	GSM256480-tbl-1.txt	1,ID_REF,	2,VALUE,Normalized signal intensities by GenePattern Illumina module	No	2832	alive or censored, 1: dead) : 0	negative	negative	>1,000kg	NULL	NULL	For each probe, Red and Green intensities are computed as average of single bead values. The final signal is the sum of the Red and Green intensities. Data were were then normalized using the cubic spline algorithm for each DAP.
GSM256481	none	Hepatocellular carcinoma (hcc_079)	RNA	GPL5474	Homo sapiens	hepatocellular carcinoma	6144	GSM256481-tbl-1.txt	1,ID_REF,	2,VALUE,Normalized signal intensities by GenePattern Illumina module	Yes	2805	alive or censored, 1: dead) : 0	negative	positive	200-500kg	negative	negative	For each probe, Red and Green intensities are computed as average of single bead values. The final signal is the sum of the Red and Green intensities. Data were were then normalized using the cubic spline algorithm for each DAP.
GSM256482	none	Hepatocellular carcinoma (hcc_080)	RNA	GPL5474	Homo sapiens	hepatocellular carcinoma	6144	GSM256482-tbl-1.txt	1,ID_REF,	2,VALUE,Normalized signal intensities by GenePattern Illumina module	Yes	2812	alive or censored, 1: dead) : 0	positive	negative	100-200kg	negative	negative	For each probe, Red and Green intensities are computed as average of single bead values. The final signal is the sum of the Red and Green intensities. Data were were then normalized using the cubic spline algorithm for each DAP.
GSM256483	none	Hepatocellular carcinoma (hcc_082)	RNA	GPL5474	Homo sapiens	hepatocellular carcinoma	6144	GSM256483-tbl-1.txt	1,ID_REF,	2,VALUE,Normalized signal intensities by GenePattern Illumina module	Yes	1167	alive or censored, 1: dead) : 1	negative	positive	NA	positive	negative	For each probe, Red and Green intensities are computed as average of single bead values. The final signal is the sum of the Red and Green intensities. Data were were then normalized using the cubic spline algorithm for each DAP.
GSM256484	none	Hepatocellular carcinoma (hcc_083)	RNA	GPL5474	Homo sapiens	hepatocellular carcinoma	6144	GSM256484-tbl-1.txt	1,ID_REF,	2,VALUE,Normalized signal intensities by GenePattern Illumina module	Yes	830	alive or censored, 1: dead) : 0	negative	positive	none	negative	negative	For each probe, Red and Green intensities are computed as average of single bead values. The final signal is the sum of the Red and Green intensities. Data were were then normalized using the cubic spline algorithm for each DAP.
GSM256485	none	Hepatocellular carcinoma (hcc_084)	RNA	GPL5474	Homo sapiens	hepatocellular carcinoma	6144	GSM256485-tbl-1.txt	1,ID_REF,	2,VALUE,Normalized signal intensities by GenePattern Illumina module	Yes	1077	alive or censored, 1: dead) : 0	negative	positive	<100kg	negative	negative	For each probe, Red and Green intensities are computed as average of single bead values. The final signal is the sum of the Red and Green intensities. Data were were then normalized using the cubic spline algorithm for each DAP.
GSM256486	none	Hepatocellular carcinoma (hcc_086)	RNA	GPL5474	Homo sapiens	hepatocellular carcinoma	6144	GSM256486-tbl-1.txt	1,ID_REF,	2,VALUE,Normalized signal intensities by GenePattern Illumina module	Yes	2762	alive or censored, 1: dead) : 0	negative	positive	<100kg	positive	negative	For each probe, Red and Green intensities are computed as average of single bead values. The final signal is the sum of the Red and Green intensities. Data were were then normalized using the cubic spline algorithm for each DAP.
GSM256487	none	Hepatocellular carcinoma (hcc_094)	RNA	GPL5474	Homo sapiens	hepatocellular carcinoma	6144	GSM256487-tbl-1.txt	1,ID_REF,	2,VALUE,Normalized signal intensities by GenePattern Illumina module	Yes	1149	alive or censored, 1: dead) : 1	negative	positive	100-200kg	negative	negative	For each probe, Red and Green intensities are computed as average of single bead values. The final signal is the sum of the Red and Green intensities. Data were were then normalized using the cubic spline algorithm for each DAP.
GSM256488	none	Hepatocellular carcinoma (hcc_097)	RNA	GPL5474	Homo sapiens	hepatocellular carcinoma	6144	GSM256488-tbl-1.txt	1,ID_REF,	2,VALUE,Normalized signal intensities by GenePattern Illumina module	Yes	2450	alive or censored, 1: dead) : 1	negative	positive	200-500kg	negative	negative	For each probe, Red and Green intensities are computed as average of single bead values. The final signal is the sum of the Red and Green intensities. Data were were then normalized using the cubic spline algorithm for each DAP.
GSM256489	none	Hepatocellular carcinoma (hcc_099)	RNA	GPL5474	Homo sapiens	hepatocellular carcinoma	6144	GSM256489-tbl-1.txt	1,ID_REF,	2,VALUE,Normalized signal intensities by GenePattern Illumina module	No	718	alive or censored, 1: dead) : 1	negative	positive	>1,000kg	NULL	NULL	For each probe, Red and Green intensities are computed as average of single bead values. The final signal is the sum of the Red and Green intensities. Data were were then normalized using the cubic spline algorithm for each DAP.
GSM256490	none	Hepatocellular carcinoma (hcc_101)	RNA	GPL5474	Homo sapiens	hepatocellular carcinoma	6144	GSM256490-tbl-1.txt	1,ID_REF,	2,VALUE,Normalized signal intensities by GenePattern Illumina module	Yes	408	alive or censored, 1: dead) : 1	positive	negative	200-500kg	negative	negative	For each probe, Red and Green intensities are computed as average of single bead values. The final signal is the sum of the Red and Green intensities. Data were were then normalized using the cubic spline algorithm for each DAP.
GSM256491	none	Hepatocellular carcinoma (hcc_103)	RNA	GPL5474	Homo sapiens	hepatocellular carcinoma	6144	GSM256491-tbl-1.txt	1,ID_REF,	2,VALUE,Normalized signal intensities by GenePattern Illumina module	Yes	1680	alive or censored, 1: dead) : 0	negative	positive	none	negative	negative	For each probe, Red and Green intensities are computed as average of single bead values. The final signal is the sum of the Red and Green intensities. Data were were then normalized using the cubic spline algorithm for each DAP.
GSM256492	none	Hepatocellular carcinoma (hcc_104)	RNA	GPL5474	Homo sapiens	hepatocellular carcinoma	6144	GSM256492-tbl-1.txt	1,ID_REF,	2,VALUE,Normalized signal intensities by GenePattern Illumina module	Yes	4105	alive or censored, 1: dead) : 1	negative	positive	NA	negative	negative	For each probe, Red and Green intensities are computed as average of single bead values. The final signal is the sum of the Red and Green intensities. Data were were then normalized using the cubic spline algorithm for each DAP.
GSM256493	none	Hepatocellular carcinoma (hcc_106)	RNA	GPL5474	Homo sapiens	hepatocellular carcinoma	6144	GSM256493-tbl-1.txt	1,ID_REF,	2,VALUE,Normalized signal intensities by GenePattern Illumina module	Yes	913	alive or censored, 1: dead) : 1	negative	positive	none	negative	negative	For each probe, Red and Green intensities are computed as average of single bead values. The final signal is the sum of the Red and Green intensities. Data were were then normalized using the cubic spline algorithm for each DAP.
GSM256494	none	Hepatocellular carcinoma (hcc_107)	RNA	GPL5474	Homo sapiens	hepatocellular carcinoma	6144	GSM256494-tbl-1.txt	1,ID_REF,	2,VALUE,Normalized signal intensities by GenePattern Illumina module	Yes	5702	alive or censored, 1: dead) : 0	negative	positive	100-200kg	negative	negative	For each probe, Red and Green intensities are computed as average of single bead values. The final signal is the sum of the Red and Green intensities. Data were were then normalized using the cubic spline algorithm for each DAP.
GSM256495	none	Hepatocellular carcinoma (hcc_109)	RNA	GPL5474	Homo sapiens	hepatocellular carcinoma	6144	GSM256495-tbl-1.txt	1,ID_REF,	2,VALUE,Normalized signal intensities by GenePattern Illumina module	Yes	729	alive or censored, 1: dead) : 1	negative	positive	200-500kg	negative	negative	For each probe, Red and Green intensities are computed as average of single bead values. The final signal is the sum of the Red and Green intensities. Data were were then normalized using the cubic spline algorithm for each DAP.
GSM256496	none	Hepatocellular carcinoma (hcc_112)	RNA	GPL5474	Homo sapiens	hepatocellular carcinoma	6144	GSM256496-tbl-1.txt	1,ID_REF,	2,VALUE,Normalized signal intensities by GenePattern Illumina module	No	1603	alive or censored, 1: dead) : 1	negative	positive	none	NULL	NULL	For each probe, Red and Green intensities are computed as average of single bead values. The final signal is the sum of the Red and Green intensities. Data were were then normalized using the cubic spline algorithm for each DAP.
GSM256497	none	Hepatocellular carcinoma (hcc_114)	RNA	GPL5474	Homo sapiens	hepatocellular carcinoma	6144	GSM256497-tbl-1.txt	1,ID_REF,	2,VALUE,Normalized signal intensities by GenePattern Illumina module	No	2106	alive or censored, 1: dead) : 1	positive	negative	<100kg	NULL	NULL	For each probe, Red and Green intensities are computed as average of single bead values. The final signal is the sum of the Red and Green intensities. Data were were then normalized using the cubic spline algorithm for each DAP.
GSM256498	none	Hepatocellular carcinoma (hcc_116)	RNA	GPL5474	Homo sapiens	hepatocellular carcinoma	6144	GSM256498-tbl-1.txt	1,ID_REF,	2,VALUE,Normalized signal intensities by GenePattern Illumina module	Yes	5466	alive or censored, 1: dead) : 0	positive	negative	NA	negative	negative	For each probe, Red and Green intensities are computed as average of single bead values. The final signal is the sum of the Red and Green intensities. Data were were then normalized using the cubic spline algorithm for each DAP.
GSM256499	none	Hepatocellular carcinoma (hcc_117)	RNA	GPL5474	Homo sapiens	hepatocellular carcinoma	6144	GSM256499-tbl-1.txt	1,ID_REF,	2,VALUE,Normalized signal intensities by GenePattern Illumina module	Yes	5128	alive or censored, 1: dead) : 0	negative	positive	500-1,000kg	positive	negative	For each probe, Red and Green intensities are computed as average of single bead values. The final signal is the sum of the Red and Green intensities. Data were were then normalized using the cubic spline algorithm for each DAP.
GSM256500	none	Hepatocellular carcinoma (hcc_125)	RNA	GPL5474	Homo sapiens	hepatocellular carcinoma	6144	GSM256500-tbl-1.txt	1,ID_REF,	2,VALUE,Normalized signal intensities by GenePattern Illumina module	No	3927	alive or censored, 1: dead) : 1	negative	positive	500-1,000kg	NULL	NULL	For each probe, Red and Green intensities are computed as average of single bead values. The final signal is the sum of the Red and Green intensities. Data were were then normalized using the cubic spline algorithm for each DAP.
GSM256501	none	Hepatocellular carcinoma (hcc_126)	RNA	GPL5474	Homo sapiens	hepatocellular carcinoma	6144	GSM256501-tbl-1.txt	1,ID_REF,	2,VALUE,Normalized signal intensities by GenePattern Illumina module	Yes	842	alive or censored, 1: dead) : 1	negative	positive	200-500kg	negative	negative	For each probe, Red and Green intensities are computed as average of single bead values. The final signal is the sum of the Red and Green intensities. Data were were then normalized using the cubic spline algorithm for each DAP.
GSM256502	none	Hepatocellular carcinoma (hcc_128)	RNA	GPL5474	Homo sapiens	hepatocellular carcinoma	6144	GSM256502-tbl-1.txt	1,ID_REF,	2,VALUE,Normalized signal intensities by GenePattern Illumina module	Yes	1855	alive or censored, 1: dead) : 0	negative	positive	<100kg	positive	negative	For each probe, Red and Green intensities are computed as average of single bead values. The final signal is the sum of the Red and Green intensities. Data were were then normalized using the cubic spline algorithm for each DAP.
GSM256503	none	Hepatocellular carcinoma (hcc_132)	RNA	GPL5474	Homo sapiens	hepatocellular carcinoma	6144	GSM256503-tbl-1.txt	1,ID_REF,	2,VALUE,Normalized signal intensities by GenePattern Illumina module	No	5313	alive or censored, 1: dead) : 0	negative	positive	<100kg	NULL	NULL	For each probe, Red and Green intensities are computed as average of single bead values. The final signal is the sum of the Red and Green intensities. Data were were then normalized using the cubic spline algorithm for each DAP.
GSM256504	none	Hepatocellular carcinoma (hcc_133)	RNA	GPL5474	Homo sapiens	hepatocellular carcinoma	6144	GSM256504-tbl-1.txt	1,ID_REF,	2,VALUE,Normalized signal intensities by GenePattern Illumina module	Yes	5528	alive or censored, 1: dead) : 0	positive	negative	<100kg	negative	negative	For each probe, Red and Green intensities are computed as average of single bead values. The final signal is the sum of the Red and Green intensities. Data were were then normalized using the cubic spline algorithm for each DAP.
