# Supplementary material for: Systems Network Pharmacology-Based Prediction and Analysis of Potential Targets and Pharmacological Mechanism of Actinidia chinensis Planch. Root Extract for Application in Hepatocellular Carcinoma
Source: Evid Based Complement Alternat Med. 2022 Sep 20;2022:2116006. doi: 10.1155/2022/2116006 (PMC9526650; doi:10.1155/2022/2116006)
Supplement: Supplementary Materials — Supplemental File (1). The graphical abstract. Supplemental File (2). Active ingredients of Actinidia chinensis Planch. root. Supplemental File (3). GSE10141_sample. Supplemental File (4). GSE10141_sample_expression. Supplemental Files (5–10). Cell experimental study data. [file 2116006.f1.zip › supplementary file(2) .txt]

MOLID	genes
MOL000358	PGR
MOL000358	NCOA2
MOL000358	PTGS1
MOL000358	PTGS2
MOL000358	HSP90AA1/HSP90AB1
MOL000358	PIK3CG
MOL000358	KCNH2
MOL000358	PRKACA
MOL000358	DRD1
MOL000358	CHRM3
MOL000358	CHRM1
MOL000358	SCN5A
MOL000358	GABRA2
MOL000358	CHRM4
MOL000358	PDE3A
MOL000358	HTR2A
MOL000358	GABRA5
MOL000358	ADRA1A
MOL000358	GABRA3
MOL000358	CHRM2
MOL000358	ADRA1B
MOL000358	ADRB2
MOL000358	CHRNA2
MOL000358	SLC6A4
MOL000358	OPRM1
MOL000358	GABRA1
MOL000358	CHRNA7
MOL000358	BCL2
MOL000358	BAX
MOL000358	CASP9
MOL000358	JUN
MOL000358	CASP3
MOL000358	CASP8
MOL000358	PRKCA
MOL000358	TGFB1
MOL000358	PON1
MOL000358	MAP2
MOL000359	PGR
MOL000359	NCOA2
MOL000359	NR3C2
MOL000471	PTGS1
MOL000471	PTGS2
MOL000471	HSP90AA1/HSP90AB1
MOL000471	PIK3CG
MOL000471	PRKACA
MOL000471	NCOA2
MOL000471	PKIA
MOL000471	IGHG1
MOL000471	CDKN1A
MOL000471	EIF6
MOL000471	BAX
MOL000471	TNF
MOL000471	CASP3
MOL000471	TP53
MOL000471	FASN
MOL000471	PRKCA
MOL000471	PRKCE
MOL000471	CDK1
MOL000471	PCNA
MOL000471	MYC
MOL000471	IL1B
MOL000471	PRKCD
MOL000471	CCNB1
MOL000492	PTGS1
MOL000492	ESR1
MOL000492	PTGS2
MOL000492	HSP90AA1/HSP90AB1
MOL000492	DPEP1
MOL000492	PRKACA
MOL000492	NCOA2
MOL000492	RXRA
MOL000492	CAT
MOL000492	HAS2
MOL000073	PTGS1
MOL000073	ESR1
MOL000073	PTGS2
MOL000073	HSP90AA1/HSP90AB1
MOL000073	DPEP1
MOL000073	PRKACA
MOL000098	PTGS1
MOL000098	AR
MOL000098	PPARG
MOL000098	PTGS2
MOL000098	HSP90AA1/HSP90AB1
MOL000098	PIK3CG
MOL000098	NCOA2
MOL000098	DPP4
MOL000098	PRSS1
MOL000098	TOP2A TOP2B
MOL000098	KCNH2
MOL000098	SCN5A
MOL000098	F10
MOL000098	ADRB2
MOL000098	MMP3
MOL000098	PRKACA
MOL000098	F7
MOL000098	NOS3
MOL000098	RXRA
MOL000098	ACHE
MOL000098	GABRA1
MOL000098	MAOB
MOL000098	RELA
MOL000098	EGFR
MOL000098	AKT1
MOL000098	VEGFA
MOL000098	CCND1
MOL000098	BCL2
MOL000098	BCL2L1
MOL000098	FOS
MOL000098	CDKN1A
MOL000098	EIF6
MOL000098	BAX
MOL000098	CASP9
MOL000098	PLAU
MOL000098	MMP2
MOL000098	MMP9
MOL000098	MAPK1
MOL000098	IL10
MOL000098	EGF
MOL000098	RB1
MOL000098	TNF
MOL000098	JUN
MOL000098	IL6
MOL000098	AHSA1
MOL000098	CASP3
MOL000098	TP53
MOL000098	ELK1
MOL000098	NFKBIA
MOL000098	POR
MOL000098	ODC1
MOL000098	XDH
MOL000098	CASP8
MOL000098	TOP1
MOL000098	RAF1
MOL000098	SOD1
MOL000098	PRKCA
MOL000098	MMP1
MOL000098	HIF1A
MOL000098	STAT1
MOL000098	RUNX1T1
MOL000098	CDK1
MOL000098	HSPA5
MOL000098	ERBB2
MOL000098	PPARG
MOL000098	ACACA
MOL000098	HMOX1
MOL000098	CYP3A4
MOL000098	CYP1A2
MOL000098	CAV1
MOL000098	MYC
MOL000098	F3
MOL000098	GJA1
MOL000098	CYP1A1
MOL000098	ICAM1
MOL000098	IL1B
MOL000098	CCL2
MOL000098	SELE
MOL000098	VCAM1
MOL000098	PTGER3
MOL000098	CXCL8
MOL000098	PRKCB
MOL000098	BIRC5
MOL000098	DUOX2
MOL000098	NOS3
MOL000098	HSPB1
MOL000098	TGFB1
MOL000098	SULT1E1
MOL000098	MGAM
MOL000098	IL2
MOL000098	NR1I2
MOL000098	CYP1B1
MOL000098	CCNB1
MOL000098	PLAT
MOL000098	THBD
MOL000098	SERPINE1
MOL000098	COL1A1
MOL000098	IFNG
MOL000098	ALOX5
MOL000098	PTEN
MOL000098	IL1A
MOL000098	MPO
MOL000098	TOP2A
MOL000098	NCF1
MOL000098	HAS2
MOL000098	GSTP1
MOL000098	NFE2L2
MOL000098	NQO1
MOL000098	PARP1
MOL000098	AHR
MOL000098	PSMD3
MOL000098	SLC2A4
MOL000098	COL3A1
MOL000098	CXCL11
MOL000098	CXCL2
MOL000098	DCAF5
MOL000098	NR1I3
MOL000098	CHEK2
MOL000098	INSR
MOL000098	CLDN4
MOL000098	PPARA
MOL000098	PPARD
MOL000098	HSF1
MOL000098	CRP
MOL000098	CXCL10
MOL000098	CHUK
MOL000098	SPP1
MOL000098	RUNX2
MOL000098	RASSF1
MOL000098	E2F1
MOL000098	E2F2
MOL000098	ACP3
MOL000098	CTSD
MOL000098	IGFBP3
MOL000098	IGF2
MOL000098	CD40LG
MOL000098	IRF1
MOL000098	ERBB3
MOL000098	PON1
MOL000098	DIO1
MOL000098	PCOLCE
MOL000098	NPEPPS
MOL000098	HK2
MOL000098	NKX3-1
MOL000098	RASA1
MOL000098	GSTM1
MOL000098	GSTM2
