# Supplementary material for: Systems Network Pharmacology-Based Prediction and Analysis of Potential Targets and Pharmacological Mechanism of Actinidia chinensis Planch. Root Extract for Application in Hepatocellular Carcinoma
Source: Evid Based Complement Alternat Med. 2022 Sep 20;2022:2116006. doi: 10.1155/2022/2116006 (PMC9526650; doi:10.1155/2022/2116006)
Supplement: Supplementary Materials — Supplemental File (1). The graphical abstract. Supplemental File (2). Active ingredients of Actinidia chinensis Planch. root. Supplemental File (3). GSE10141_sample. Supplemental File (4). GSE10141_sample_expression. Supplemental Files (5–10). Cell experimental study data. [file 2116006.f1.zip › supplementary file(4).txt]

GeneSymbol	GSM256425	GSM256426	GSM256427	GSM256428	GSM256429	GSM256430	GSM256431	GSM256432	GSM256433	GSM256434	GSM256435	GSM256436	GSM256437	GSM256438	GSM256439	GSM256440	GSM256441	GSM256442	GSM256443	GSM256444	GSM256445	GSM256446	GSM256447	GSM256448	GSM256449	GSM256450	GSM256451	GSM256452	GSM256453	GSM256454	GSM256455	GSM256456	GSM256457	GSM256458	GSM256459	GSM256460	GSM256461	GSM256462	GSM256463	GSM256464	GSM256465	GSM256466	GSM256467	GSM256468	GSM256469	GSM256470	GSM256471	GSM256472	GSM256473
A2M	27806.8048	36799.06764	37784.17826	25971.50799	37147.47384	23445.82718	37709.09341	37066.80673	25028.43117	34079.67443	25257.09102	23045.88705	17817.66785	42500.88546	42426.23709	8657.075537	34562.39317	17961.13695	30350.95636	13397.14207	34860.43269	16303.5542	43645.46252	35268.79199	12523.10806	42999.81921	22338.55815	31254.39003	13431.01201	30285.15418	22681.55149	7872.101116	22409.99948	19121.39818	10790.22121	25961.60892	20592.25491	23288.61335	28071.72318	13695.48162	18585.7298	7384.986071	19341.15904	22484.6482	19040.93815	19958.46628	21093.49338	33986.18358	18757.24871
A4GALT	2736.851318	1984.087682	19103.4003	2742.300368	4039.814074	2867.860121	4430.075027	2769.80946	4654.624799	3445.852181	2920.173776	2993.567007	3280.736957	2860.662654	4244.594636	4179.434656	3007.646223	5621.325439	4022.877999	2278.085672	4681.21406	1948.262974	3709.109245	3381.305424	2690.595373	8464.476517	3069.350937	2603.968445	9305.785987	2182.164177	2625.462396	2244.485921	1640.213058	2509.764361	2883.154626	5821.396758	3318.253647	1338.844817	2367.270537	2277.234712	3966.106572	2748.850655	2949.691426	2303.196839	4137.611804	2588.035906	2615.145136	2416.028412	2789.898656
AADAC	6661.624969	18049.92997	11359.39931	15028.48678	17283.53357	21779.7845	11868.48938	18964.30314	9825.389002	20285.02912	13553.82298	22943.51669	21368.98089	20299.36826	19501.47052	13283.16019	21864.38958	13094.26079	10812.98812	9305.889218	22162.01583	15830.08614	17644.62817	13289.79834	23312.29801	13233.65827	20460.13386	17032.03458	15000.71559	24817.77098	16354.23632	15666.05347	17290.03372	8707.18652	6467.549375	7860.614238	13153.27018	17615.1063	15618.82245	13707.87506	8820.06003	10877.57381	8811.849771	24323.63746	9746.883387	19189.12804	17286.95266	11345.03318	13570.21976
AAMP	15036.95002	10823.01642	15036.5127	10688.60945	9102.342035	13099.23344	14056.89947	12005.09529	15926.3766	17386.00924	11921.36474	10073.48914	8280.775786	13842.13429	10213.73632	9888.267562	13228.29365	23544.9224	19842.24925	10948.51097	8642.596797	11749.99004	12883.68473	10742.54946	8843.20135	12833.66128	13050.36818	11642.03884	7038.320099	11122.78419	7763.112976	13642.95213	10297.92286	13229.8567	16022.91131	7991.313655	6872.879756	10893.9743	9995.800654	9726.91859	11746.92205	9794.1047	13874.99752	7637.313896	11455.66771	10584.0936	7343.708464	10994.04125	13130.96794
AANAT	802.3302651	889.4791857	751.584003	793.4982178	854.9447645	1017.393221	944.5839746	887.2715442	781.5890149	743.6705427	1021.21334	802.060232	751.7427665	764.6898192	773.7589599	761.037681	886.4330796	761.9404879	926.8079287	735.6377746	869.7505808	941.2419658	1001.546532	758.3660307	822.391359	1098.259593	1470.635935	1467.396617	1150.196091	1173.282936	1187.997146	1368.461899	1051.466054	1152.859986	998.8863671	1376.742314	1420.519758	1249.830152	1058.067559	973.7100084	963.2106345	1022.800711	1102.089909	1109.984575	889.588286	983.3969964	1109.814344	804.132372	1337.20899
AARS	11919.99047	7847.225494	3910.632437	5919.17001	4611.610562	7959.35511	4244.78259	6253.607972	2201.249085	4637.317384	8320.80459	7318.331687	7833.927687	7220.033779	6796.816344	4929.089783	10529.46271	3833.668088	5319.239354	5239.770981	8414.985846	8222.012329	8696.50435	5314.88663	7417.46238	10078.67645	11940.67698	11399.30337	6467.357723	11079.33478	9156.203198	7298.756116	8815.622977	7851.613872	10075.1934	6287.29683	8051.629584	5658.259013	9796.679053	11846.23309	10493.36156	14508.723	6455.855695	9742.06345	9584.492416	11441.06455	7271.84513	8259.093882	2800.754775
ABAT	8216.850984	26563.65325	22214.84156	36271.19482	18079.58081	19376.53229	22874.97388	32549.23301	38626.86525	14644.65076	10663.08401	24042.0536	23491.6249	25831.29381	9084.645211	8806.298771	37275.25096	25797.55064	34579.98042	12383.7604	2478.421073	23783.10287	25739.55746	23930.38182	2107.818217	17559.6342	29082.82982	29174.93906	35815.39466	27346.07069	32284.8988	33156.05147	21959.80812	13468.24422	7666.455024	22002.04213	18845.44951	17415.31095	23241.27059	27813.33192	17975.22366	34212.02096	26216.63375	13938.96819	39247.74928	18261.03617	30730.07338	10401.62777	26581.61986
ABCA1	8276.376212	13693.89295	13104.60904	9839.004199	19703.54174	9798.97523	14901.42569	12780.86196	12528.85978	13792.0308	12586.73224	12658.2633	9036.595998	11292.85152	11485.97873	12973.59654	14505.61421	4488.109881	11749.8723	12786.28274	11539.37095	13713.71855	12433.78034	13435.4343	16380.48969	8195.445312	10552.96714	11992.01069	8739.63519	14435.43393	10421.82028	4645.137962	15954.24633	10688.89072	8436.232519	11518.53806	12700.91762	13325.27677	12977.53652	9116.926083	6966.25337	13609.62012	11872.81331	14076.23256	9085.180912	10518.49411	11604.36745	9690.741545	10087.6605
ABCA2	5462.974689	4961.595109	3765.46686	4289.1117	3788.40824	5311.854175	3134.755013	5877.378458	3045.459639	2586.345866	5301.28808	4313.822731	4132.743422	3571.420855	4552.573913	5244.079051	6283.852709	3230.886944	4770.415302	3476.361177	5611.022884	4204.094916	4319.735124	4466.197834	5254.273001	5560.488209	4692.448707	6334.860848	10135.80193	3229.32076	4160.433659	4211.467809	5911.447384	3716.495417	5081.816062	3928.888846	2841.569487	2137.693068	6519.665049	6712.28299	4053.423055	2385.66681	2483.878822	8401.474669	5562.216745	6292.207683	5255.736327	3287.807296	1729.770491
ABCA3	1734.236387	1674.782848	1699.269406	1640.890942	1971.702087	1572.135205	646.2480256	594.5983305	2137.267103	1528.864877	2096.597244	2229.420684	2396.406118	1270.844735	1458.054803	1820.392823	1989.665836	3019.020873	2578.253225	3131.591698	2737.33544	1756.961468	2153.278643	774.6479924	1766.214821	1456.38716	1441.638692	2745.41241	3483.811235	2202.441419	1026.980309	732.5064153	939.29977	1016.719992	878.9933021	988.4805964	5951.561594	1755.806113	1460.962795	2232.985228	911.3265006	1449.230908	1777.927919	2949.136936	1845.872138	1253.555891	2476.293577	2461.866427	2315.202165
ABCA4	625.8732824	553.7427938	597.4098945	693.8697678	1503.413759	1479.554831	922.727038	529.8703092	599.5083067	808.8877145	551.1433302	629.8285086	1449.810432	586.8941953	779.466588	624.9441551	629.0204233	545.5518509	604.1697276	605.4895811	621.7660097	679.2201624	637.929797	1100.859064	629.6994774	574.8106364	690.9388902	701.8956155	670.3632156	517.0204057	566.6355327	649.5680122	2092.050648	585.160981	669.1475465	570.6788735	542.6153179	525.7489877	555.3539942	545.7171687	492.7176345	686.4880224	740.3505546	691.3218364	880.1069212	725.9211655	1195.047195	1235.145506	520.6952461
ABCA5	5673.873741	8269.699443	4997.258345	5886.324501	11862.61131	7116.367808	4999.083844	5882.341494	2685.604205	4975.533789	4659.810945	8182.095088	4471.763051	8746.000096	6629.01503	6728.026014	8481.471938	5272.706193	4087.845075	6584.204738	7857.879614	5710.208427	7445.695142	6800.253742	3502.443605	11423.54415	11428.08907	7384.647993	7703.84897	5700.784312	8248.969195	10037.76726	11830.34219	6460.2018	2562.298178	4019.889053	9557.726128	9359.00663	8523.134653	10330.81994	7288.896374	11158.53562	4859.568806	11959.54203	11021.224	10447.61346	12747.19916	7455.310388	5606.587744
ABCA8	6480.168016	12313.69128	6469.435826	7190.354464	9097.176869	14510.35879	10429.35702	14838.26657	5733.723866	10259.85834	4379.658535	14647.09004	9908.165332	15015.85853	4680.43992	4613.006907	17284.822	4284.883821	11532.56802	2553.698173	9949.561686	4396.720355	5168.989481	13094.30906	2826.186623	3734.573709	7633.831884	8587.744626	2569.817318	10021.46571	16502.15039	5954.111866	17243.28964	8096.926982	3676.756018	11152.9018	2813.865464	7280.584619	13503.22425	8337.363842	5882.842023	9677.618692	4329.967094	3458.900185	8987.216121	8139.248146	10036.70098	11385.50584	10670.23416
ABCB1	7014.945607	13050.07664	7217.524914	6633.535475	6132.645678	15257.8747	7537.330817	12150.61692	4861.510118	12585.8516	11594.09371	10708.32344	11856.8363	17076.49136	3824.520779	2549.864723	9191.579798	10149.05996	11854.7204	5794.180186	11404.0144	15164.25853	7601.543486	10943.61991	8045.534608	9692.17374	10292.57709	13695.10337	9169.733063	13746.0702	9103.46341	10402.48424	4394.492371	9246.234577	4989.013096	5327.215709	2517.122111	7345.560302	10245.49929	14027.37179	7018.07569	4958.176316	5390.527992	7004.168294	7982.672585	11311.53335	8054.635286	9167.997843	6478.945833
ABCB4	787.0845786	1121.733507	929.6616288	719.5693855	647.6455596	853.4172235	762.9420419	1155.212736	871.9439016	934.2213983	1008.459374	725.8998988	1656.053293	835.1466182	654.0184921	837.6569081	1048.188346	888.4093428	862.8347887	886.077237	913.4893561	1240.66366	994.7151944	758.9317091	1142.17624	1154.870573	1006.137037	1418.231592	1306.910704	1193.376598	1440.766779	1234.2685	1075.16876	1132.28336	1362.712804	1712.738981	1425.652895	1285.664314	1865.092293	1656.693493	923.3487642	1298.430412	1303.301149	1139.949086	1054.449059	1062.79397	1401.839016	854.1028546	1609.995446
ABCB6	4065.481797	1623.323784	2122.589212	2305.846426	2735.678979	1745.250713	2372.181945	1582.795914	4151.82524	3147.322085	1743.76658	2920.769068	3538.845024	3665.495102	2362.62686	2415.411741	4157.186497	1356.698649	3514.902192	3317.97458	3326.122579	2910.101054	2692.807148	3175.498345	1532.532252	1256.292987	7254.625388	7958.064546	3188.638977	2580.753312	2688.406393	8516.77685	2614.074395	2244.650021	3939.032263	2108.763215	5868.116426	1031.569217	2422.259835	4599.426882	1080.175837	3892.1926	1330.868185	1657.748304	2164.640918	2178.889271	2298.13335	2134.655434	3329.222026
ABCC1	9903.585466	7696.163034	10139.19367	9003.548831	5543.296205	5534.331143	4943.338538	6213.153231	15865.52146	9131.311597	8948.978866	10204.22901	8801.85372	6902.051231	10163.92559	17430.02413	4475.727871	12674.63003	10269.86606	9070.792959	7186.726962	15145.83772	4361.069041	7685.03323	7144.223765	7106.748934	10113.3192	2756.55256	8691.141692	13903.07172	2648.872784	19484.21847	3921.401413	6794.567115	15879.43548	5190.32287	2414.97743	10453.39172	5371.574234	5404.317535	5230.364138	6012.444597	6206.142538	3629.543008	7803.755529	4004.683495	4867.730607	7670.441595	4609.749974
ABCC3	8106.531212	14179.59885	20087.02036	13155.79951	12403.72988	10923.81297	6070.408369	12703.51384	14631.48545	12895.35595	17846.42775	18477.08358	10250.90947	11994.78565	9376.918463	13298.64453	17118.91189	16601.63948	19315.50338	10346.37193	11964.20647	10014.19182	11130.77421	9120.524348	10416.05907	9961.738549	16387.74297	8042.071675	17147.89402	9831.590074	2136.121698	15618.5362	3693.378655	959.0660359	20258.28768	17256.69204	10251.82867	5238.03155	12926.49549	9435.697925	14345.57706	6519.016625	1737.58022	12398.17673	9117.424277	6437.403881	9081.444399	1634.329751	18453.28468
ABCC4	3848.940279	2229.54717	2835.749003	2636.896618	2095.354578	4820.070933	2570.037611	2508.432392	1577.538662	2466.60041	2842.797755	2981.782092	2177.049984	3055.732728	1603.376781	2292.446629	2770.919718	2558.496845	1718.332517	3816.238119	6124.572061	3315.831601	2706.472484	2402.995218	7720.617689	2539.456912	2637.204361	2973.767983	4613.327803	3805.55349	2434.912541	3145.558098	4223.491682	3153.006648	2593.876466	2653.005318	2792.89872	4278.885001	2678.241834	2781.397229	5097.524798	2598.227025	3763.065334	3835.762367	2535.170685	5122.147054	5119.237242	2142.346883	2878.263383
ABCC6	840.7804336	2794.716994	3666.603912	3391.326096	3343.767983	1864.388602	4474.11104	4160.459106	5507.364387	2332.673714	2247.664867	3955.269221	4495.560153	2477.08117	1320.823736	2367.058664	3147.54136	6256.592685	3741.37082	2913.229637	2455.429547	3557.514788	3494.169418	3400.105799	2954.023834	652.8498579	3848.713884	3194.058701	3501.825104	3970.015706	3705.375488	3667.468548	2659.627871	2418.698287	925.263356	4194.158605	6465.453556	3357.986151	1488.545999	2561.654638	1405.681792	7003.398934	5231.050794	1727.605549	2780.794823	937.711045	2954.649468	2168.153754	3733.478897
ABCC8	1118.687943	1142.44679	1115.899663	1078.894514	1106.006705	2141.650362	1139.274832	1128.866383	2805.089397	1303.92836	1473.982229	1426.718378	1444.419198	1200.645545	1086.786785	2666.895875	1169.458831	1379.649759	1268.118546	1113.13529	1114.012144	1751.7851	1101.207975	1552.694991	1263.590808	899.9693367	1191.200145	864.938501	1104.384804	2688.718362	1270.422054	3577.997489	1137.366372	1122.164857	2470.011717	1633.01114	1349.395853	2137.693068	1282.494949	1106.41184	1070.913321	1319.105484	1299.599084	1108.186415	981.8305663	1196.474614	1018.704915	1039.206665	1449.969037
ABCD1	877.0269301	871.6143548	1010.295715	812.2304152	818.5311353	748.7781936	1483.512702	3145.161953	2665.625814	1029.23179	1138.70549	784.8489809	2916.61127	2504.862641	749.6682451	1072.810076	1310.366015	1197.289731	839.3860681	924.8729149	836.6447496	985.2542192	969.3605944	975.6033111	902.8561143	837.523705	1193.846385	1164.45873	3580.887927	1508.833709	1531.684392	1048.12544	2195.377645	1095.976459	1426.962557	1501.415729	1373.394788	1071.657568	1007.317644	1475.805093	798.0153673	1853.535812	1652.644605	781.8216719	734.3205459	961.9356089	988.4475738	883.7691707	893.5182078
ABCD2	792.9263906	697.4388517	1073.191654	1219.295489	1038.489704	1002.951734	1104.605416	894.2713414	1115.599501	2180.361741	998.4982091	760.1346556	1471.334543	1101.925668	694.9063032	1385.94522	973.1119643	1337.593893	1401.57276	2227.965557	779.5555737	803.3456182	1119.259728	1123.122335	705.6234662	1752.07381	1138.199666	1302.718849	1297.431619	1218.81279	1331.431299	1092.316883	1436.068057	1656.24782	2224.39584	1458.77226	1425.652895	1299.659944	1523.473861	1126.083612	1735.04081	2119.432855	2453.947883	1142.700648	1310.020709	1206.281795	1056.006819	1676.897555	1756.912882
ABCD3	15502.71551	18091.31974	12475.50815	19914.32171	14906.75175	19616.49544	22050.87224	19343.54516	17599.81759	21425.29001	16505.05519	21466.85501	21905.33482	19532.30663	16186.30284	15426.85068	22321.99823	18774.66458	13855.99342	21085.97806	18217.25018	18569.35067	15777.60151	20128.73081	18061.44821	15533.88658	21884.33599	13871.46165	16776.63426	22240.23663	23984.52985	14204.57614	19758.30941	14073.12155	8307.364086	13634.64258	17982.11191	20101.43595	16267.83644	16747.22246	13401.92004	17892.48409	21530.80649	16493.65177	15385.46146	18175.48576	21674.59071	20785.48771	16489.574
ABCE1	8253.844435	10802.7422	11503.99973	10377.00595	5662.804093	6739.93036	5616.368235	7723.552782	14866.06103	11149.85642	8588.961556	12312.31954	9845.291476	8880.942588	9980.020348	15352.68209	5810.424932	13672.00149	9926.537554	10849.49526	7503.32388	13693.32609	7222.296612	11088.53549	7975.706289	7072.739393	8600.721893	3567.848316	5973.100524	9920.039707	7809.00784	15317.89483	4163.86183	5358.723839	12277.45187	6216.660044	7214.566976	10129.44586	5500.469593	4214.690426	7118.2552	5439.026905	6761.012268	4059.117848	7478.689553	4268.809135	3224.534676	8668.64711	8621.732278
ABCF3	11422.56902	7590.970265	7846.248987	9550.98818	8959.765126	10009.24817	10340.0547	9085.424921	6625.614159	9194.362032	8172.304335	8175.791944	9155.550483	8011.731234	6773.136219	7851.806075	7299.730674	7209.771318	6820.820346	11247.79174	9601.309642	8977.5548	9819.369535	7054.140477	9995.632573	8325.253319	6195.73379	6663.897997	7446.632061	5687.881963	7337.818634	5513.349984	8075.100939	3549.740354	6146.892572	5663.592494	5383.966994	7200.676512	4330.219079	8542.533015	5823.126046	6690.205547	5311.371426	8376.642235	5636.84317	7161.076605	5400.11022	7447.132314	6435.789085
ABCG1	4596.170709	2830.939921	3658.246926	3197.50682	2560.507848	4484.061472	4530.447904	2314.361465	5171.536824	5651.098518	4965.733328	3805.133822	3481.189884	4583.83792	4790.434133	8455.293181	4820.826905	3483.756025	3050.549118	4465.948866	7061.204763	3480.575155	4728.988652	3929.119786	7863.348313	6511.81792	1645.268847	6833.395726	2648.833981	4292.292959	6855.151717	8162.814104	4455.403957	7283.566951	18532.52447	11523.37442	9661.623561	6206.777676	5377.718644	4896.396322	8856.430239	6324.793951	3421.581764	6685.002748	4785.399211	3096.488778	4527.613822	3412.21474	4671.694658
ABHD2	12391.21516	17402.06778	11839.99041	13838.46569	14703.24778	16270.20008	12310.03472	15394.41409	9382.79373	14756.34167	16803.15784	15907.09886	16924.87957	17229.52847	9043.015409	15538.70895	17984.53566	14384.35847	18557.34928	12964.90007	18068.73427	17433.48683	11873.84295	16507.51631	18102.20158	16832.76925	19271.76641	17267.57204	15427.27586	21204.42227	15707.19727	13269.3406	19892.41105	8247.021977	11736.37618	15915.40645	7288.47462	17906.25441	16191.58453	20465.05995	13830.71268	11314.70438	12337.19458	24651.13849	20630.55329	16184.08965	19589.3091	11732.87178	21873.23444
ABI2	13208.61589	5237.046727	5803.684223	6212.851677	9469.725338	7292.943224	9636.986795	6280.115709	3370.859214	5320.626919	6770.652351	3615.786935	5173.25815	5855.772912	8854.310743	2917.887297	7797.123981	3639.033924	4550.397016	6527.318264	7073.448485	4141.960412	9476.841135	5656.829367	7480.715674	7277.385198	2762.250614	5011.576515	6725.643803	4873.222728	4703.550966	2377.611857	7167.846307	5566.402665	6254.332325	7764.791032	7982.52561	6341.188324	8254.134405	4232.994071	7118.2552	3636.186063	5367.144817	6426.649504	5092.371083	6703.378955	6029.859002	10129.62059	6541.152591
ABL1	8335.888312	7114.927463	8047.114359	3772.122109	5670.669056	3684.024427	3314.085666	2735.835967	5435.247376	4739.865938	4899.025732	5195.08998	6409.709785	3946.45199	5039.119011	4767.34433	4490.782836	5969.677604	7860.436444	5087.891801	4492.670595	7217.158956	4457.021605	3229.723903	4929.990367	1647.757864	3046.222863	7750.761382	7687.651139	6074.739097	5458.460175	4134.167422	2593.205891	1390.155186	5706.510802	8338.005888	8474.783033	11039.77969	3205.235224	3744.87336	2324.15411	7136.86321	4214.898109	3423.568078	2662.081083	4322.32661	1145.636538	2375.872901	4945.730473
ABL2	11335.83546	8622.608835	8805.766487	10503.61636	10967.45355	9481.544137	13552.16977	8804.115558	12319.04768	9639.275315	8202.959397	11093.4763	10456.16874	9145.073245	14223.3811	9707.317768	12293.88346	8032.88345	8906.023327	9829.817272	11933.55495	13494.06844	9747.012184	7729.302037	10978.77522	11257.09354	12520.29599	10033.60224	7424.683633	8014.042268	13387.94585	12579.2239	9258.264119	11022.05155	6587.498763	11098.68613	11638.08884	11620.76604	10227.73638	8919.944656	9485.055827	9286.838764	12840.92655	10972.41922	9143.444764	11632.34915	8608.585883	11243.05168	4434.593965
ABLIM1	11670.49892	12178.47719	21019.13095	7817.775956	8487.583642	11347.21479	12199.56904	10806.83596	19241.14904	20398.24386	10512.21332	9508.921257	13102.22971	8421.889092	6960.921413	5984.588894	12917.51892	26583.2999	23505.69586	8483.065188	6746.004321	6461.63011	5186.10937	6198.873265	12597.32355	5095.811517	11013.8588	5364.807969	7552.106135	8226.755778	10421.82028	5888.128523	7008.346862	4885.732832	11863.97055	8105.048816	2417.402882	9167.752881	8741.9344	7810.374315	7288.896374	14408.69227	3282.664025	6387.525266	8571.233646	5689.881645	6799.320777	10278.06794	4475.39438
ABLIM3	9063.345046	18187.53785	18403.08576	15441.59645	16174.25616	13673.86109	9117.845122	15256.60588	14360.53726	14646.09568	20658.11664	12723.95167	9473.69938	13509.87965	10024.15587	14031.5427	18475.37788	14555.7809	14605.9868	17985.0316	16736.32684	12764.9232	17276.54107	15305.42375	9981.305114	10853.54269	14945.89145	21519.61889	13289.93163	21199.75551	12917.24024	13467.90063	11465.125	9915.118771	10552.71782	9961.506372	4226.480368	8578.540023	15780.27934	13029.9729	10069.33254	5766.183446	6336.005254	12258.31802	15979.20968	10376.84625	11882.41665	6235.479662	11134.44585
ABO	790.9667509	987.1617269	987.8596319	1322.590969	1127.04879	957.360129	861.8354795	871.6297223	639.9359684	1052.38515	784.8732424	987.0784168	906.3565375	925.8709101	1576.408128	881.5866905	904.9196741	796.1047321	880.1177183	880.0224853	860.3732147	1171.825472	834.6628074	762.5802033	825.267821	946.4131782	954.2563767	2224.237403	1008.148431	1124.006358	1326.088364	1273.196992	1029.987065	1045.765389	1468.066516	1436.638893	1545.509444	817.2208964	1970.571844	977.2411629	1471.994766	1484.633203	1126.457379	2673.087587	1661.244029	996.2889618	2099.132773	948.9681262	1661.514566
ABP1	1560.226917	1786.032214	1479.029051	1543.548814	1403.210617	2156.508251	2047.551846	2276.47414	1556.827333	2496.55452	1819.572382	2341.032404	2619.324284	2056.482615	1708.79256	1428.468489	2611.221143	1453.419281	2314.306019	1832.586468	4262.267424	1970.79422	2137.835337	1975.367987	5122.509647	1326.611847	1292.771189	1761.194401	1806.507608	1233.720459	1618.723112	1395.073903	1619.93084	1346.565519	1589.122483	1974.877986	2386.613987	1687.077685	1306.034633	1390.30385	2156.460364	2150.62448	1842.7377	1286.530191	1686.707881	1352.625089	1169.563385	1003.140801	2235.26753
ABR	4554.24739	3029.828214	4060.552613	4633.68381	2686.686975	2362.788549	2095.503934	3486.960474	4291.913352	4603.779987	3743.861061	4004.627761	3865.296732	2884.05246	3702.559307	6306.4814	2129.781585	3858.800007	4378.645766	6338.218528	5638.715393	2539.53943	4513.328659	4426.946367	10527.26933	5023.546279	2845.547729	4544.497625	2137.048707	3021.950429	3033.344538	3160.363033	2480.968433	5848.653854	6654.722625	6607.891699	1047.070025	831.9286507	4579.753311	5643.242709	5671.78796	873.5254353	3784.933799	4507.231066	4304.222711	3977.696117	2890.164554	4118.368559	4612.234966
ACAA1	15408.46405	20857.65806	17303.56348	18573.98121	17990.53372	19813.10753	16614.97655	21336.78931	21248.39338	23773.32916	14964.92824	19789.6848	22372.29599	16879.02454	15887.98884	21184.19793	17111.22086	17961.13695	22904.7468	15457.16517	14148.77472	23343.91298	16993.29504	17504.43978	17092.16594	13363.56895	19233.81898	17183.08596	18744.25168	21612.97627	13675.1816	22328.56665	15892.17741	15087.12423	20450.50846	17211.78181	21951.03766	17258.46824	15318.43422	15795.06757	14534.10939	18912.79016	14873.03489	13516.96111	16036.57442	15926.3629	18094.81994	15651.55534	15727.5899
ACAA2	14127.82656	22702.39627	8967.863049	15966.35957	12403.72988	26132.32706	12312.73195	22998.15762	7394.702389	11994.06785	12402.38522	19811.36041	19882.49866	18731.88589	8293.844406	9843.098348	18564.37013	19436.45449	20547.25109	13426.97475	14068.03851	15840.34898	14512.30066	18174.60017	26362.03378	11954.90251	21234.68733	21116.90364	23470.08826	20504.73526	23466.68773	20881.00989	17737.55072	10130.09193	6932.907467	12356.61313	15557.91919	16148.85692	17604.12986	17774.54815	12703.9417	16151.21261	19188.41347	18542.22743	23368.13783	17226.88942	25127.80883	9935.353366	17038.1687
ACADL	2895.221965	4610.546623	2603.014115	2281.695859	2484.195631	6887.734352	925.9877005	7699.268961	2103.210725	1794.497007	1756.509244	3831.632556	9200.870497	4900.086252	889.9462649	665.2361763	5685.05172	2820.78053	4696.099322	779.668515	4360.870888	4244.725656	1651.547869	4563.85247	5600.970201	2234.163433	7928.902159	4990.313947	9662.675556	1400.175095	4410.63486	5924.890925	2582.350111	3323.836929	1405.618506	1231.513207	1313.634868	981.2653075	3674.702097	4838.276845	1596.15313	8788.279376	5888.32852	3099.135064	4482.88748	3001.222993	6863.878763	1265.874438	1282.668942
ACADM	14932.47535	20334.293	10115.92289	18058.97342	14703.24778	22049.76195	15473.21778	21225.82429	13946.99664	18205.70156	12084.16084	16343.80864	18062.87986	18150.19499	11393.60176	11565.4728	22094.79435	16576.3378	17371.38705	10060.49881	19037.81915	17961.24279	14615.92774	21836.17763	13667.33787	21236.83928	23893.08778	21248.85109	22703.72792	22615.37829	20653.27139	20809.6376	23013.47232	19662.26504	16109.81966	18533.39095	21330.70222	22209.78011	20238.07862	22792.75379	17905.73096	20215.9399	19410.12606	15940.06819	25861.97705	22121.15039	26066.72987	19955.5309	27453.38417
ACADS	2788.750976	4261.939503	1578.700894	2750.619289	5657.858091	4293.719584	5007.804786	7155.139903	3463.620591	2667.474446	3188.436206	2984.964673	3364.38469	4127.465757	3259.438875	1112.693883	3989.546694	3288.512336	1078.435128	2254.77835	6232.592802	2407.572343	1680.878113	4196.495843	2562.056314	4520.31948	4089.990002	4994.89173	5799.569177	3868.664013	3727.747721	1246.298609	7167.846307	4223.197608	2791.169946	3496.702419	8140.16567	3063.835937	5037.105332	4767.511534	2528.168219	3940.580188	2931.667815	8524.702051	4294.006561	4064.458635	7852.890361	3194.674974	4620.994275
ACADSB	2629.092557	6870.496821	1665.482655	5575.751629	7081.819364	3711.201181	16497.18774	5687.794912	3864.82906	3658.518475	5816.673178	7116.901518	4386.460373	5157.494105	4300.605556	2513.529774	3715.239439	3344.930608	1405.95365	3566.191526	4005.498997	4682.451656	6238.617905	5941.299449	6456.468466	2448.44315	7555.3402	2980.210147	5947.180941	6927.878778	2316.015467	8043.368245	3238.541967	5897.615381	1691.579108	8004.881166	10608.78744	8457.456037	3148.43592	3190.976428	3145.509345	3801.364443	5324.551659	3104.596724	4084.484157	1783.192302	8648.936066	3099.844376	2369.260792
ACADVL	13715.43498	28177.46506	22826.84947	27830.89946	34685.27157	17308.87122	23820.95588	24284.93259	24860.2485	23327.75319	31658.51155	37048.2779	35677.91615	18066.53127	30394.66563	23052.48303	24428.27301	23706.24966	18606.25815	21812.27162	42821.97115	28585.5798	14214.29989	32672.80872	43957.17409	16466.1932	25494.76993	18392.21273	19212.56129	26493.57342	15327.50766	29114.97557	24691.42938	15212.76156	28017.09679	16238.82252	20415.12272	25834.69423	21907.1513	17784.35271	13119.77371	18971.49404	15131.24487	20258.52295	22472.97598	12530.00864	20525.66325	22409.61399	15931.14323
ACAN	1207.802037	1026.780647	1170.645775	1039.169888	1072.805662	866.2640224	1066.327741	683.0177612	753.4608774	986.3408366	1020.541266	1498.889064	1048.712193	1351.416436	1221.17626	1588.204461	964.249966	1344.916235	939.6906866	932.2722842	1531.989617	1344.613354	1453.133335	696.9272848	1258.427154	1314.96415	1164.074689	1132.264946	1441.81921	1415.979904	3121.101192	2554.141078	1603.605979	1857.630305	2687.246884	1701.282304	2182.886589	2863.814376	1574.693918	2160.522131	1087.25468	3892.063796	1558.302343	1491.648862	3635.736533	2336.060003	1459.635259	1047.018127	2139.679762
ACAT1	33098.88037	34659.49917	35644.4932	30530.1079	32221.78703	33101.97748	33435.45148	34656.09695	35939.80058	26914.11058	28762.39428	33340.04769	31832.01443	34152.79121	30141.63146	20455.71748	31612.29029	34648.63035	34296.9644	30926.95694	30982.02131	35781.14233	31957.38962	31353.25206	33401.22822	23827.25468	28082.93616	28844.25591	28564.08476	27163.46151	24752.26608	24629.77159	30565.71738	18518.29953	18500.3549	28066.03828	28155.47575	26556.80513	28209.22128	31391.97821	21593.90499	28954.87335	25192.64929	26846.88531	28413.67206	24728.28203	25592.49387	12663.49296	30691.54719
ACCN1	2359.66733	3160.873714	2774.713536	3136.355067	2344.284088	2864.539263	2209.578964	2062.621864	4658.183619	3188.068815	2873.063456	4092.866097	3438.996844	2022.386379	2879.614734	5804.769417	2505.572132	3708.208028	4227.755482	3827.270875	2115.854701	4453.42492	2955.815508	5034.224976	2578.456322	1524.712964	2881.893235	1534.18715	2491.911766	3914.289222	2534.046917	7042.354	1532.0705	1514.119724	3676.756018	2148.358553	2003.79712	2437.901827	1698.797033	2552.072364	2914.8541	2520.090566	1746.29992	1861.515006	2657.997055	1939.484288	1410.932092	1580.366418	2144.512972
ACCN2	1045.575387	1269.297003	6854.399491	2678.289928	950.4451962	1324.958267	634.7066944	868.7779864	761.5848614	1509.383969	1310.061894	1377.616115	3835.817879	1423.672258	1360.620009	2513.529774	1513.792825	1812.789215	1427.070743	1348.368071	3047.169946	2299.460563	1405.167945	984.7867303	2063.781738	1743.588248	636.0773012	1063.846229	623.1290617	5856.130059	6983.620367	833.1832915	1580.677158	1845.696679	686.1945554	708.4157009	790.7855643	656.1719484	2391.808753	2081.35968	916.8511016	589.8339108	6470.790398	2030.666458	1146.655469	1312.009992	1490.776932	6065.218714	528.6687951
ACD	1840.368288	1321.249169	1537.944475	1364.630996	1194.258529	1429.67253	2163.436208	1875.643778	2069.22769	1670.358444	1494.27505	1301.620409	2199.061018	1494.309909	1471.946338	1008.205461	1772.417889	1280.837776	1490.888656	1507.647623	2106.455108	1539.287433	1624.554165	881.8281529	2230.423206	1140.404495	1173.483739	1388.685384	1477.228092	1149.252688	1362.581568	1365.275066	998.5071328	789.3016807	1751.331457	2608.139588	2282.700948	1327.170065	1455.084231	1190.531061	2451.492927	2387.764411	1123.79956	1321.596374	1913.537184	1175.130365	1485.442335	743.5145042	2348.027247
ACE	1396.078223	1534.3097	947.634705	1544.202912	1616.78704	3750.894773	1602.48608	1341.891091	2892.635076	2288.351886	1369.897862	1275.661273	2035.154922	2080.863753	2618.884569	3506.662618	2390.012476	1660.861624	1005.958034	1475.545479	2123.846968	2198.381267	1280.721815	1338.164645	2229.526395	2011.97643	2341.056297	2665.033681	2700.414525	1914.853159	1713.865254	1606.121267	1884.057832	2277.905775	2726.999322	4164.679727	2371.859608	1356.396177	2681.676762	2095.314939	2489.416448	3813.995158	2107.510666	3109.831679	2723.208027	2089.832026	2203.85362	1005.773476	2734.865406
ACHE	1338.653688	724.0290467	713.0385843	636.2624439	992.732252	4088.803867	1139.274832	1653.373488	1123.759347	1463.809132	1458.457803	745.2875942	1156.638916	1566.744055	1126.11415	583.3814648	1063.352535	1052.284881	671.6768795	1875.339815	2076.96883	1466.098066	1220.620917	1624.426222	3212.902634	1574.201081	783.2515081	4357.566839	855.256586	2124.906215	824.3060131	826.0677168	2015.175766	1491.138023	843.1157151	1046.270243	1839.582372	667.5801521	3081.273768	775.7805141	1035.728076	754.1678951	775.5605928	3664.056143	1089.6356	1806.762162	3762.512857	1312.416899	2855.099271
ACLY	15984.44936	12787.55428	14346.16899	14674.58575	14299.51487	14364.26565	17058.70996	10660.64803	14196.2378	16233.22402	19451.81209	16396.87278	13010.75044	14561.51478	17507.46453	13397.04923	12313.3754	13835.67333	10133.47408	13908.62491	13671.37047	9187.187005	25281.67551	12025.48364	14585.89372	10673.01278	9228.816079	11751.73021	12012.23665	17599.0436	7683.835176	5449.21487	9049.338243	10721.39379	18663.86351	11697.14193	18684.52821	8246.957733	10595.73217	11196.39296	14086.39273	6764.447659	10344.91481	10277.78918	8806.07966	9554.323014	9713.893423	13119.91663	13711.31328
ACO1	32679.32303	31715.3702	25396.50076	17436.6717	25132.7228	26977.60789	29435.5913	27781.72842	31246.20405	30188.28958	19863.11766	24249.49656	25622.95804	26090.86293	24898.17714	15673.39755	31634.47299	24178.26638	34993.75871	19597.44334	13561.81124	27156.01827	17066.71164	26839.88442	10310.60089	19086.01222	25874.43244	26145.57417	33821.51273	26012.04417	24371.20162	29825.87641	23396.3508	24757.11138	19307.16153	28816.4276	31314.99618	27286.4945	24830.00496	28119.30801	14793.2155	28150.84018	25893.0794	19823.68227	26681.82137	25803.86484	29119.80342	20573.22741	24929.72535
ACO2	14516.068	12416.92081	9011.648462	15188.5316	12551.90151	10159.16402	10808.68347	12898.95017	13680.34043	10058.72727	14109.96753	19331.8811	10833.78986	17229.52847	12441.90421	14133.80923	15042.52636	8992.444691	10722.35992	15784.00959	14675.27794	16026.47969	13045.27026	13435.4343	8820.552984	11251.58802	13283.50137	14582.4187	14252.38663	10808.82393	6986.633487	8148.032578	15544.2957	8512.390769	12391.74849	17899.31981	19005.37384	11849.50788	12438.71616	12088.39455	8298.135765	9794.1047	9398.905137	10486.87036	11219.23363	13841.85668	15928.38609	11106.31534	14686.0967
ACOT2	10763.84595	15747.99066	12189.89293	13564.70115	23828.00241	21835.91881	17318.05707	22841.79706	15841.13512	23891.24872	10538.90713	13512.63214	18019.48829	20128.94093	20437.40615	25540.95349	20447.47746	19150.46539	11568.60128	13630.87038	16229.29036	13768.25922	26760.17185	18773.05502	15531.13913	24560.46956	41070.35388	38044.72893	32907.21682	39988.30015	23626.64977	24444.4759	33411.98784	25928.67873	18093.67118	22482.83982	22661.77326	25588.78191	26027.39321	30146.36098	20605.24585	29061.79612	36247.25893	29233.54142	26931.43254	23255.82091	26859.17177	25733.58104	25954.63324
ACOT7	15836.06447	4168.768757	3203.798299	7398.141262	6744.247987	10315.4984	6329.039211	8500.010527	2632.447772	4403.828255	8398.547851	4099.529424	5163.016921	8432.152857	5245.360656	5487.474553	4434.663736	4679.11941	4431.986155	7009.766093	8850.66804	4130.142912	7114.022784	5196.770095	7246.426598	9407.96456	6290.075382	9479.598642	7513.326377	3914.289222	6794.323252	1940.488162	6551.490789	9165.817242	2690.626602	3673.45343	4318.621285	2374.183123	5000.022459	8212.522619	8903.189147	4191.833775	6221.685745	8547.349017	8470.059307	10926.83986	10205.00658	7025.709385	10220.24651
ACOT8	16338.68885	9524.685133	14060.67151	12584.90228	9431.793162	11073.16328	10920.09862	12082.15346	13800.926	12867.41582	12718.88959	8662.802488	12190.00537	17590.43361	9402.577292	13132.57311	13895.86674	12335.87173	9815.98661	16998.05906	1713.35361	15122.87669	15463.95809	8691.407562	3787.374204	14352.08281	12259.07004	14347.10435	17275.04749	13387.91115	13786.94706	17411.50397	13344.26605	19206.89543	15419.71013	9706.517203	16744.00843	12309.39079	13499.68502	14291.38078	16280.72016	17447.57128	21772.47311	13849.68141	13542.95845	13038.30593	13147.16792	13342.07672	16388.53441
ACOX1	14654.3594	21483.80685	12960.57234	18294.95505	14999.95231	17404.7744	17512.71766	20028.78812	12163.9736	23958.41993	16770.82452	23411.10654	16796.46837	26665.06982	13416.26847	6168.088269	25206.1161	14663.15066	16689.97876	17722.064	20434.56929	16086.1317	15765.72024	18997.73407	20803.09109	19745.7269	18173.2143	16782.32585	19925.44962	20868.7816	22891.29134	6691.579696	20450.61765	16580.42178	11264.48433	17598.61842	18345.45798	22962.7441	17952.77609	19436.2303	21955.48505	21935.39354	14034.68572	17871.09682	23063.7156	16807.98643	22796.08901	16883.15762	28856.68551
ACOX2	2996.313037	19245.43267	12125.24638	13292.95217	16875.09592	13538.16641	13340.66575	22036.40654	9307.326586	14860.56843	4225.085631	16890.15334	18952.22264	13808.84268	6619.899985	8189.460494	17395.83818	10231.60261	11854.7204	12700.27353	8474.196594	16828.2038	12758.96079	17915.37582	7269.537336	7159.182496	14197.39769	11751.73021	11878.90754	14005.32115	20826.39461	11021.19902	21508.0555	4839.035551	2174.805668	3263.88767	8016.164443	17450.03378	8722.780223	9435.697925	7365.130654	23911.18526	7358.158579	8458.761678	16826.4079	8169.802704	10998.06188	5463.983248	20041.98321
ACP1	14378.85908	12677.41221	7924.121807	11645.51577	13137.51544	13061.20371	19839.10038	9780.566552	8092.70655	13993.02861	8569.41059	4966.957144	10682.36664	12187.39597	12811.91574	10452.96348	6475.207278	7500.559601	9256.268179	8999.663146	3846.116566	9466.498867	12386.45987	11346.72276	1599.510739	5844.27425	7771.829096	7608.956335	6537.321701	4558.468257	7664.682712	10398.79804	8265.370745	10206.7439	4700.308438	5857.506323	8173.042596	11155.61937	9660.626943	9797.937853	10593.57284	7924.98054	6816.85301	12552.35872	11844.18699	9874.844958	10801.50352	11243.05168	8030.704768
ACP2	19683.24111	17540.74256	14496.11659	19047.68435	24183.47492	18578.08925	20061.43696	20155.77492	18750.36769	18884.64054	15961.49645	17891.72923	14774.6015	17104.50271	12441.90421	21583.76817	14579.88991	14761.43285	17233.96233	16785.95601	15330.43412	18569.35067	17915.52661	18661.06719	14040.56737	10351.04873	12769.43998	13672.54745	14301.78966	14948.16741	13409.47573	12587.23789	17804.38418	9823.730189	12678.95178	15023.26754	12399.86648	14143.3275	15219.36411	13781.28221	6529.799957	14899.58959	9549.282752	16118.66717	12430.7148	16403.52062	12062.46069	15783.01122	14617.83796
ACP5	11706.94461	8301.357031	6627.721497	8405.950738	5896.932863	7168.215578	6371.197942	8423.909069	10604.2417	8522.650177	7997.364575	8457.904226	8365.542315	10126.722	9980.020348	11062.35072	5592.850377	8094.731129	7474.71902	8565.238167	7224.417128	8948.447268	3822.736633	8329.664958	5995.386761	5341.964226	7633.831884	4256.711039	4203.640247	7941.348099	3098.298727	11731.06352	6003.926597	11006.84825	9180.18519	5404.508617	5690.292964	8855.733311	7059.914862	5169.78129	9777.724755	10012.45379	4357.765739	6623.667016	7292.483121	6596.316771	6074.688873	4493.966048	3532.841728
ACPP	1091.715275	654.4792205	1149.150039	645.7261643	716.6909911	1033.266171	805.3698377	1148.962771	718.6437774	564.7915509	1169.496302	914.768083	702.309558	707.8126052	725.7863237	624.7254777	1033.692577	697.2906991	1016.979024	622.4342224	765.3357923	781.3779712	755.2134878	1099.705832	1282.191951	852.7106886	658.8998084	676.0448762	772.9949926	781.0754525	657.366607	618.3400368	2115.772999	629.5828008	757.2160266	2419.756876	1002.094765	981.1941069	588.7486104	627.7913554	637.2534257	664.0109894	625.9655412	1687.620965	588.4267886	686.5046349	1682.708942	581.2121655	600.661173
ACR	2672.186251	5332.56439	4713.149313	4062.271121	4507.318021	5989.834783	5528.78153	5368.496638	4424.976098	5052.350547	5060.028839	7850.810769	8864.960609	8903.744643	3742.588671	4356.366813	4355.75571	2867.209529	4179.355759	3598.778821	10810.17845	7583.502889	4664.000102	6768.416414	13048.08423	4180.485877	7893.503595	5934.408963	2655.923889	5312.394082	5906.257207	2559.524531	5637.5911	2288.623975	2401.028678	2677.519048	2960.621957	2478.044559	4722.229527	6171.211511	2359.939253	6098.878016	9379.197879	7727.544312	6410.301396	6919.791878	6799.37902	4635.483338	3285.256669
ACRV1	1933.211362	1945.032273	2836.392832	1137.236918	1203.60725	1379.389435	1340.758123	1122.948518	1088.940659	899.3773438	938.7768264	1178.142617	991.5462205	1129.119088	851.8736071	1009.474275	893.9202478	908.3822685	986.3010014	915.4594787	808.5497874	1041.314499	946.1702896	852.5780034	843.2522564	1698.368023	2887.613915	1886.539392	1361.772289	1107.49337	5839.530999	1644.786077	1204.481462	1239.788075	1362.856537	1284.546824	1997.050137	1230.930474	2431.491985	1111.028363	2291.752197	1726.718602	1058.208841	898.6851979	859.9465083	943.1056522	1479.087889	1512.933594	4109.103128
ACSL1	11015.7661	22001.6251	14500.44074	15046.24393	22532.0523	21012.74852	13039.78357	23573.19739	10796.93709	16171.78121	14094.05347	20728.74258	10207.05673	23390.72917	8098.843108	5415.936918	21190.21477	12674.63003	16806.42264	18710.81151	19961.3019	11263.86946	19751.28159	25885.0575	32606.31073	9721.312296	14372.48318	20464.19264	17320.75255	16873.66936	16502.15039	6737.480407	18506.03941	15871.39708	5993.969043	13475.12197	14156.00125	11234.72225	16672.57111	13130.13224	6615.899336	13235.18261	14034.68572	17580.51061	17301.78903	14563.27942	17857.97892	8832.475569	11022.26609
ACSL3	5586.54739	9730.245534	11360.89255	7325.230961	14050.247	8651.191144	10767.85038	7178.204084	7299.332575	7877.496765	12697.13689	7651.351503	8189.856154	12380.22174	10196.66669	13734.62222	13379.93221	6585.904779	5635.91629	7276.771675	8537.070245	8222.012329	16513.49029	7735.1215	10572.73692	10332.01	12160.33352	9863.017527	6251.809964	11956.45028	2799.879305	6985.948253	8474.55827	12205.44264	6227.823714	5529.375029	6632.526322	3758.63622	8806.175459	9435.697925	2920.400029	5726.778844	6744.588683	18799.3758	6151.310403	10367.71285	8355.406533	11849.7281	3801.587857
ACSM3	2955.914275	2542.522134	1822.403797	1910.578855	2291.313897	1797.252121	1409.627993	3156.040084	1780.746046	1564.981971	1350.946119	1928.227769	1600.183773	1587.522115	1752.737016	1300.816305	2361.449762	1378.538277	1789.498945	1368.155439	2320.677507	1768.297341	2261.762967	2896.175656	1467.631296	1382.105108	2759.327929	1536.819364	3527.373552	3608.675871	3512.925518	4481.213156	1857.425721	1540.233239	1481.644763	1554.763011	1760.405119	1110.12456	1603.011066	1698.929206	1540.577334	3505.939136	3656.038319	1284.975806	2049.842463	1067.46678	2570.648188	1483.448507	4596.798591
ACTA1	952.6398999	1776.294656	884.0546185	1007.04216	1286.13173	847.8884091	832.6573695	1253.937501	787.02298	866.9568509	1133.378189	2084.642245	1077.197229	781.7325518	2915.983904	913.9654398	906.273814	1400.370129	1019.70535	1026.229165	3299.698355	848.9312052	975.4884066	1194.726971	2011.906558	1301.175063	1321.993052	1529.49163	1440.154548	2732.395674	1623.25867	1361.483007	1270.976523	1359.019848	1216.034291	2112.57338	1682.429122	1517.382891	1440.566826	1829.510229	1348.119487	1898.521605	1663.191901	1232.512685	1991.921422	3278.966905	3175.447379	1866.49146	2045.48335
ACTA2	27301.68784	25865.51771	35139.97484	30199.57976	35126.62463	29990.94994	31417.31048	25790.58242	36823.93605	31673.29853	29469.62063	32512.47474	32659.53127	31375.00946	35477.84074	33187.19173	27608.08684	32472.06056	34936.71578	33806.24988	34529.38956	31904.58715	34929.41661	33182.93595	35963.83411	31073.62215	30855.63452	33947.68339	29021.90583	32391.9801	24291.76208	28633.14203	31110.58262	32113.4664	28485.41034	34602.52965	32591.41726	29801.06608	35879.59145	31163.85299	34343.37567	28255.08041	29006.74691	34419.75558	32986.6334	35468.90574	35855.34826	30139.77251	31375.61073
ACTB	30429.91021	29180.41677	33324.13993	29293.81925	27645.69904	29351.8558	29214.38241	28484.91276	32266.55671	31580.33677	31709.42813	30530.96329	30274.74817	29978.22637	30237.55121	31773.72569	28804.92874	33616.78981	31290.60715	34514.59288	27144.36741	29564.88541	28838.65077	28135.5007	27422.69111	28188.81812	27797.31056	28980.56161	28635.97381	26381.22048	28917.28768	27584.9889	27093.7393	31741.05469	32790.29988	32720.57853	29077.10191	27756.33494	29578.19592	26867.74282	30606.37663	30315.6714	29461.45192	27138.67482	30016.61994	29851.44394	26035.61054	29294.66471	30450.81301
ACTC1	3721.491523	6379.747902	6708.958151	3693.839503	2680.349613	2672.78249	2356.097761	4139.521602	8399.276303	6420.987616	3362.150499	6427.225911	5801.158516	4411.851749	4817.41081	10156.6165	2989.223455	6598.279382	5525.231388	4787.779221	2492.711979	7795.838588	2787.675073	6388.35106	2408.915529	4451.640931	5884.744201	2826.059911	2867.566714	6475.68144	2144.333812	10036.17394	3643.45673	2319.037097	6548.254552	2039.705485	4318.621285	5913.668192	3067.554874	2521.683369	2685.657359	5689.737278	5325.248477	2097.70953	3715.044802	4540.622802	2879.600669	3844.713033	4843.376751
ACTG2	16867.09008	2710.011194	10197.1316	21428.4921	23885.96906	16456.37492	23114.52848	4457.56544	7997.504824	20163.03343	15638.55853	13346.71268	16649.74943	10714.58687	21099.01671	28951.8634	15813.00781	9198.55047	8810.017446	18810.13291	18388.4969	13719.35657	19987.59801	13549.05218	11149.94854	6079.73076	12897.52936	21775.22629	17893.66862	18546.15153	13895.67755	27638.75193	27974.97918	26031.83756	15965.36791	15774.27776	24277.46463	27710.01026	10245.49929	15758.99784	5238.106038	21421.23445	21336.71938	20665.58325	30399.89491	21467.27381	16698.03888	16141.55177	16731.74439
ACTL6A	2862.522954	4753.911251	3829.593462	4389.884335	5030.268737	2742.113317	2506.09262	2771.648951	1644.031481	1661.28527	5869.732321	9819.643896	2070.666573	2768.211132	3593.986929	3440.914389	2975.187887	4414.508037	4598.377596	3540.31092	15725.44969	6529.184333	2000.01853	7128.407209	17414.4074	2539.456912	1802.16291	3891.923664	2389.872571	5255.767805	2067.355626	2143.233509	3907.570995	1855.292138	6971.301043	4722.197335	7668.748047	3574.069413	3300.446466	2590.498551	4119.727949	1609.603918	4895.388504	2485.629803	2522.263626	2156.138497	4287.607853	2705.873108	5403.422299
ACTL8	548.9750596	542.7345828	450.3123262	494.3232071	458.9227365	554.0612029	508.0539248	592.3844229	578.1766427	533.390352	492.065132	558.0316279	530.8704721	563.3748864	546.4537034	498.0010984	872.3361298	599.4337785	554.1885978	491.9630785	3225.356485	560.6218446	599.9608805	560.8916581	508.7334078	606.9910138	615.5426087	3846.247381	646.0124887	752.8315055	574.9525224	496.6237036	737.406659	629.7739964	553.4754817	603.4471534	521.5508776	610.920079	640.202755	584.0857693	634.5137963	649.0514606	1511.675544	645.1144228	593.0654358	650.1108323	718.5173413	599.0108018	653.8847062
ACTN1	12392.97505	15142.70641	8422.429602	13436.87518	21856.45071	19937.65318	22562.91801	16458.34155	8907.657832	13286.27056	14264.69461	14141.47885	13127.46129	13750.7353	23617.68096	5089.167926	11116.29328	17319.51652	14327.97104	12389.19648	20434.56929	4327.559332	15204.00014	16248.80994	15337.98975	26464.83666	22724.71013	23417.55463	22242.29095	22313.35604	23306.13388	3904.900346	28704.46143	24941.4038	14740.27998	25372.51394	19475.47019	22018.4685	29268.30525	22863.21759	30975.93645	20078.77223	25348.66915	25765.6218	23864.05794	27995.87917	25129.05926	28499.43088	18074.45814
ACTN2	7562.833268	5641.285259	720.0042015	6023.690564	8775.148821	2292.477268	10228.91602	3823.234957	2355.569698	1429.089048	1307.201305	1295.878585	17186.14458	4519.056588	11751.20358	622.3038099	3906.980897	12832.77194	3187.898087	1460.930975	2184.669822	6194.095795	1217.044858	2306.600463	637.0889099	3198.496909	17706.49419	3849.389625	16309.96675	1247.227329	8981.209031	713.8920073	11595.58814	915.9539649	1270.311312	3949.862109	608.9351611	2262.702538	4572.432713	1360.994952	1653.53512	18487.3372	3670.051558	5110.057929	2567.524744	5818.188265	1276.603413	3994.453392	5142.955512
ACTN3	825.410624	781.1915488	1145.24674	748.6957149	813.287503	737.0567322	722.4288014	770.7385069	1284.541756	749.6544099	715.5411895	713.1935324	787.5887986	908.371481	692.0446424	2049.838429	736.7807375	1106.674578	748.1299885	769.5563691	841.0133273	896.5204308	870.6952486	685.2847406	932.3866318	1252.383066	2327.486432	1332.808593	963.5229488	812.6306176	1059.796035	859.407148	788.7114587	664.4556625	629.5370294	994.3534589	974.1759517	1539.602067	898.7136963	756.77612	812.1208791	1496.036197	828.1394782	809.3146831	933.6647155	1021.425166	1090.729057	820.1079108	1706.959337
ACTR1A	19900.8793	12416.92081	14038.1849	15398.70227	13381.30245	14063.17798	10664.66285	13174.55681	11882.64633	13484.90209	15961.49645	13733.76715	16142.93467	15351.77236	14013.78966	14133.80923	11498.05446	13748.19311	11565.98094	19175.1305	14289.33643	12366.3558	11964.53825	13153.45759	10833.34263	11165.0815	13606.08488	12651.42424	7364.372269	10737.67859	8526.860092	13598.1183	10215.53847	12720.40367	11422.45808	12726.55554	9215.104	12601.71336	12328.76305	12192.11609	13267.90539	12489.59981	10497.22773	12423.2696	10083.60074	11816.38595	9259.393951	11214.46359	4957.811639
ACTR1B	11930.71614	13234.66388	13458.77454	12004.01972	9313.081707	9727.389741	9309.251403	10929.1258	16394.94972	13357.06073	12196.51202	13720.5762	12540.40388	12695.37097	12258.23859	16745.83372	9533.162104	14961.4943	13135.89982	12772.69845	9657.546694	13923.46157	9264.431916	12711.5169	9981.305114	9955.413889	8838.934519	7999.621025	10024.11809	10515.85033	10681.3416	15020.05233	7495.368757	11006.84825	13794.17097	8928.300899	11144.79649	12157.95902	9372.364343	9316.512839	10853.85015	11793.57438	9943.883809	10079.39177	10398.42635	9834.051191	9142.591548	10294.16619	11338.57299
ACTR2	20272.39756	17544.5957	12178.22099	20052.77721	16023.37666	12137.40171	11954.16163	13320.53864	2794.60986	13703.69834	16412.43767	14760.40579	14872.19501	10573.72463	7322.263433	16034.91746	16361.84926	16995.94515	13943.2024	21376.34983	17318.32647	16094.86538	16593.26335	12649.42806	16518.9547	16773.11661	18420.1239	18323.42883	16699.56782	16198.89088	14662.60342	19766.16516	20992.84523	24218.16151	15047.4032	17353.7793	12379.48637	21193.12739	20150.07058	19870.29727	18765.17675	17057.72229	17207.9642	22781.9933	15179.95943	24195.15732	18840.78592	23247.90968	11903.70588
ACTR3	18194.94947	12322.47556	12906.92055	17070.45997	11866.8567	20155.56846	19839.10038	16023.04251	18163.25642	20539.8248	17327.9232	8672.396243	15228.16528	20466.60295	21900.38637	22967.47706	14941.13432	17291.36058	16341.84841	23811.16962	18820.49975	14472.09751	13794.05319	15135.30102	17346.81093	15454.75287	15432.40032	12115.22505	14909.41022	11454.97049	12482.16465	10736.73926	13255.7687	17334.43784	18093.67118	18853.60405	13061.32578	13744.62174	17702.56015	14582.07386	20972.36081	13013.71341	17889.53529	15043.91257	17053.94556	20803.93088	14695.27876	15253.54526	14167.6924
ACVR1	9739.2749	11532.4412	10301.06317	10688.60945	12380.8046	9035.297638	11176.27222	8118.438439	11640.62487	10663.02518	11071.65526	10887.71145	8608.510877	8618.218226	10999.97306	7289.971541	11624.15318	12467.31825	10047.36894	6186.092729	7567.968711	9608.609736	12147.62619	10128.70129	6648.670525	8352.446605	9946.941427	6653.245433	9026.791398	8978.221217	11380.33372	7556.586097	5925.485883	4713.195046	8872.034351	4581.170622	5902.585402	5480.51251	9118.954653	7324.79116	6130.52468	12415.96131	3419.952215	8317.503223	6607.473446	8496.116173	8040.337694	8058.440905	10852.96434
ACVR1B	3606.709342	5262.464068	3089.138321	2746.867877	5181.158539	4333.618871	7219.052952	5998.825293	3493.936316	4095.609018	4494.207732	3284.243717	2924.867004	4548.452422	4252.221465	8592.495293	6329.278149	2942.765797	3634.430576	1885.593177	6873.211207	3998.757466	8361.72223	3542.966012	5027.348724	5466.044613	4256.664013	8395.766772	8691.141692	4294.847279	4307.008135	4263.404549	6801.617047	4335.832615	5026.472298	8086.846158	5098.389321	6066.113181	4155.012857	6774.581847	6564.164368	7649.609026	5036.929574	7208.217822	6653.207908	5357.536166	6601.02637	4104.731124	1502.198692
ACVR2A	13461.95908	16858.319	20618.54904	20566.49647	21549.4133	16842.73663	23031.29132	18468.12702	13991.89907	17831.5445	11292.13272	16087.83861	12554.71037	16453.62559	23096.17119	18940.2057	16614.21332	13835.67333	17909.34999	19302.41773	14568.77915	23215.81469	23117.02065	20745.03155	13686.18048	18050.75902	16974.83825	14895.43386	18609.76751	15595.71476	18060.76388	9418.651316	21508.0555	16075.46901	14240.02988	24162.99005	19099.08457	19110.03696	18828.74626	18239.50675	21718.09321	17522.37165	16082.08622	18166.69037	12895.05655	12482.76291	15214.35757	21864.65773	22749.50449
ACVR2B	2856.82067	1652.056086	5696.686747	2595.14103	2639.957517	2417.880532	6584.69416	3239.117945	7542.940445	3733.564877	2626.078172	2014.694258	4267.266621	1888.157446	2803.054335	2485.160071	2904.868862	2262.714703	4730.818386	5249.396439	3099.131858	2419.637926	4129.966458	2170.77328	1592.128881	2354.39471	3785.400519	2574.942984	6570.550533	4434.766073	6307.782009	5654.219252	5811.11623	1996.135599	6186.108455	3030.270854	5743.008318	1037.429113	2167.167762	3072.663097	2500.445121	4303.836277	4096.847816	4078.777478	2855.363425	3434.097973	4003.900782	4935.038621	7946.961869
ACVRL1	534.6095119	575.7619386	486.7206807	558.6153551	998.1336204	1043.195799	1150.171359	988.763686	630.4192342	523.7559501	536.0064119	535.2684214	877.3012512	522.5411502	579.8940113	784.133593	994.4280939	487.9630157	529.7162384	551.0309311	854.5014602	516.3327143	659.0268265	1091.13878	594.9128113	623.064848	663.1662878	1442.906711	718.7122887	882.0679613	537.7342137	792.1726691	737.406659	757.4974968	791.705204	885.829309	885.69304	837.6014592	771.6706616	767.2528087	681.4122395	645.9155086	649.7556968	1189.57215	690.963714	689.132704	771.1190728	684.8741263	998.9854617
ACY1	2467.312896	5421.437227	3647.349663	3904.405323	4659.609412	5256.586275	4335.327316	6754.558274	2242.35703	4183.531457	3188.436206	5912.604141	4599.059573	4660.939363	2541.789442	1969.341726	6842.000482	2509.734304	3662.796524	2585.350111	4379.600362	3450.070745	5485.830587	4248.287693	3392.438799	2491.594689	5378.586975	6750.397131	8170.423608	6198.272943	7879.570071	1804.504887	6696.858706	2891.540019	1129.829722	6021.717283	5564.32146	7060.742934	6141.395374	4735.049697	4289.35113	10090.49618	5036.929574	8101.099494	5633.763635	4768.802323	4578.638145	3776.595845	9843.441811
ACYP1	3707.055957	3218.968084	4215.800933	3375.098926	3831.554536	4269.148106	2293.391752	4030.453637	3234.063918	3074.26982	3580.574711	3391.998848	3964.463012	4095.784904	4611.445475	6088.711593	6396.584814	4232.200621	2720.114877	3692.419438	3330.395882	3544.199238	2598.672048	3353.750805	7916.387129	4710.623854	6779.009826	4147.405854	4286.799477	5644.449787	3687.739277	6252.824836	2649.243554	1792.445744	5466.161975	5875.393809	2332.533968	6970.015732	5080.345805	3201.368577	8357.597076	2673.870976	6555.794907	5396.869641	5110.412708	1312.009992	8413.118927	7429.811076	2503.522152
ACYP2	9530.316015	8934.551356	7562.983181	4010.488389	5548.226067	10555.64291	7097.29903	10224.51327	7096.839008	5368.522965	4795.964051	5734.075387	11066.86766	9290.729157	4350.577283	5455.746235	7970.230337	3791.360483	9565.707071	5612.605825	1446.642076	3214.995172	5100.876728	7654.50575	5980.070357	5913.951568	7911.489082	6730.580818	3196.990345	5284.241372	7700.180165	3887.222338	7974.605066	1299.327797	2524.975408	4371.531765	1193.213226	4102.501534	9007.807552	6157.042073	4933.619548	8541.346125	1157.768291	5383.353642	9184.177577	8025.437009	5631.955486	4181.38123	1163.109437
ADA	1494.856883	1122.944599	744.9047951	1200.16471	866.6280877	706.3081255	900.9834791	1359.539584	608.5115397	659.7303229	1380.965061	2064.948685	1284.516229	1094.112418	910.9446104	1032.892024	710.673968	569.9306379	2156.469494	1512.279135	1177.385512	697.9329559	1170.073741	621.7134883	894.0558179	663.620857	661.9860778	768.8714207	1411.648892	1490.437885	671.6023367	732.8240528	1404.736521	2747.367268	4069.073506	588.059236	2936.214355	653.5904893	1037.838058	1343.980247	2448.652678	3495.967488	776.4872138	1681.852233	1529.111085	1100.687991	644.2011733	560.7842147	1005.107397
ADAM10	10880.39344	12988.45437	12287.93765	12100.97579	17294.60515	14385.20419	18115.28905	12966.51707	8665.788331	15684.01522	11651.01392	9615.652325	10026.96372	12183.34303	18025.12327	7319.139615	15170.60843	9145.106382	10036.29518	11996.78475	14588.48072	8749.637574	12095.94929	13017.56843	11867.21801	6106.264646	5498.072879	6604.268083	6707.445971	7057.501394	9630.037083	8566.535073	7224.551979	5746.724641	6654.181261	8017.902538	4952.860755	8786.200394	7595.80465	7342.231904	8812.101154	4379.159269	5337.295778	10844.10621	7714.267163	7977.091321	8428.138047	9292.244682	11134.44585
ADAM12	890.6557163	933.5148864	696.4762125	729.8576786	774.8869728	715.4452685	761.0401704	1444.240215	1475.072318	691.3281856	1767.560896	884.960883	910.7239011	963.3048424	775.8996155	678.7617048	1491.280759	677.0386182	821.9996108	1413.210903	1268.83047	665.2694125	850.11995	1492.095153	1193.853398	958.3891004	1223.11881	1213.820969	805.7643979	729.6371182	772.5259322	727.9162542	700.5147154	833.488067	824.1301491	866.3041397	1129.599539	665.2644997	676.0215219	714.8218657	640.7748438	759.549144	639.2595691	743.1046706	1164.631644	1115.103306	653.2477682	617.8499405	789.748957
ADAM17	7066.917849	5834.648638	3394.549373	4317.245573	4123.598848	6431.201863	9763.939259	4893.777212	3722.283021	6363.859732	5034.095023	2229.143661	5217.350754	4519.887072	7671.609859	6249.314306	4501.949883	3874.672392	3852.162331	5619.36499	4672.285256	4787.921053	5718.117	5762.099464	4481.566497	7432.266717	6604.305161	4168.004543	4966.002522	4708.081577	4117.754703	5599.685351	8032.046414	8648.899442	4251.653815	8239.571882	5616.66583	8265.411975	6978.202145	6704.297794	12950.86882	4997.79264	13461.24087	9287.391563	5747.453281	7521.14474	6510.998368	8201.847681	3989.664559
ADAM19	9085.169107	11639.34866	13121.48338	11998.75781	15822.59957	12258.05944	9953.221628	12332.6827	13172.20425	11704.5733	13277.8574	10767.70982	8634.878979	12425.59962	13947.11778	13976.33172	11095.06145	10056.25835	12105.81315	11800.48617	15330.43412	11927.76406	11873.84295	11881.96878	12544.70508	11338.00197	5020.627606	7197.937804	7919.720769	6733.336774	778.8191191	3461.082214	7210.716335	7242.412017	5454.989227	7166.243245	5517.895976	11473.55668	7457.307942	6186.669473	5184.081694	1434.434252	7506.739714	8108.569905	9151.426945	8267.542107	7801.989164	5313.882561	1190.338789
ADAM22	2304.536762	1434.747345	1188.563763	1175.721981	1439.597117	2776.671072	1770.962576	1567.447507	1571.299697	1559.448675	1230.258309	1449.481811	1228.202066	1345.96523	1183.053138	1762.237792	1582.200042	1464.787264	1391.574845	1338.769555	1524.128108	1607.502174	1406.342141	1402.003132	1463.70368	1054.666665	1191.200145	1509.900616	1352.081977	1021.588956	2197.33768	2401.392208	2557.600076	1281.413156	1244.332281	1751.447196	1751.733661	1048.75838	1158.05784	1192.239296	1085.221924	1402.466123	1425.781252	1384.24292	1074.643954	1165.222824	1248.948949	1154.681326	1696.745042
ADAM8	5180.810239	2957.350877	8024.779161	5272.34109	3602.092331	3554.99613	10425.54977	4212.859569	7652.01796	4350.405451	5072.751868	3624.320025	6106.710752	4798.636325	3629.50015	6413.91421	4309.890648	4232.200621	3362.266393	4051.951479	6326.114917	2441.626397	3757.005501	7266.787928	3780.60457	7432.584557	4580.218827	1488.13143	1251.698221	3197.867609	1036.677533	4481.213156	2928.497681	7702.334992	18184.96174	9319.484312	5138.546845	6970.015732	4591.826348	2622.579696	8647.04318	8970.431217	4319.945165	2731.1477	5350.562478	2707.800155	3419.209256	1532.734944	9933.37092
ADAM9	11777.48958	3512.191905	7648.413693	4409.013088	2677.195965	4186.805441	7277.910929	4400.724531	6358.990526	5412.183978	5457.503081	4667.615318	4687.972019	3276.543218	6972.57363	9898.197075	6685.843367	5847.102628	5704.13417	5626.17979	4876.018277	3130.974069	4864.296345	2469.252375	4442.202692	4258.252321	4824.650265	2919.658799	6194.95266	3118.013262	7852.253912	4152.455194	3361.514513	4719.388675	8156.020639	7185.526046	3898.700943	2612.432008	4373.456357	4740.617506	7398.954855	7910.835777	3245.48364	5298.132554	6196.490853	7509.915979	4154.515793	6269.017479	667.5791101
ADAMDEC1	3380.50847	3208.237615	2727.439818	6432.006406	4430.594669	3741.103214	6288.273671	2248.352986	4490.307358	4265.429919	3714.285082	3129.565213	2865.545885	6583.061876	7694.465986	13723.11756	3057.107812	3289.00988	6415.556112	14803.27636	12094.3486	4554.473634	6353.027471	3685.213513	3502.443605	11079.50681	4692.942069	2427.365911	2107.062324	3011.708498	7493.07271	4677.811421	6383.669262	12402.70474	11070.22836	6199.70989	2632.509483	11913.50606	7757.590445	5440.306119	13685.68594	2478.556227	4210.76591	8108.569905	3943.967707	8311.926448	5954.453022	3861.493801	6408.166443
ADAMTS1	6351.835722	10216.08343	11049.6961	7519.066284	7611.796221	7518.175365	6122.789102	7904.000255	10345.83016	8602.454358	6885.351997	11348.46955	8451.775074	9377.443733	10397.37553	12161.63274	5364.852248	10760.94511	9877.50233	8369.810887	5718.74861	11061.62328	4328.364959	11934.47341	7268.356042	10934.50275	9408.622739	6413.491797	7440.414911	11079.28367	7735.607169	12933.5895	8875.926195	9594.502971	15274.43397	4766.707742	6199.970518	9424.961932	8456.452458	5859.738839	9188.890988	6770.833896	6942.617862	5945.221849	7975.939853	6118.788524	6074.688873	6276.427111	5951.900722
ADAMTS2	1559.766787	2095.974796	9006.891566	3739.028202	2564.528832	2345.22613	2336.213819	2268.324779	2778.673683	4133.248316	4548.198461	4672.06792	3881.798466	3203.401366	1638.950271	2402.116567	1975.515363	6310.256439	6736.952716	3022.281547	3173.851437	4987.646952	3529.664473	3031.487501	1074.018591	1484.176663	2800.528342	3510.68858	2730.851267	2168.749035	1230.731884	1068.080475	1774.819501	1404.965619	4075.044473	7554.384565	5438.203555	620.622375	1850.22825	1422.897743	4254.587949	3547.689706	1018.646222	1523.679464	1688.559852	1299.684253	1863.305698	1242.652457	1251.713563
ADAMTS5	940.175253	923.1695712	1026.135843	836.7677887	4287.263995	899.3026304	1168.899884	1942.824988	2559.457801	961.6708273	937.0550884	1572.903152	1524.724199	875.8899609	5032.277571	915.6510501	1171.613705	990.8798351	982.503596	1075.597557	3165.923585	982.9981415	1028.206932	2310.230237	2292.178074	962.2154218	884.9553211	1111.810588	1227.333322	1130.140608	1430.397268	1244.243201	1131.046002	1163.970142	1369.997547	1535.004592	1188.097806	1188.444116	994.2601231	1140.873809	1140.741291	1746.10522	1474.226818	1080.696567	901.9170444	1147.590503	1125.06139	868.3841986	2236.296901
ADAR	21501.72865	16741.11991	13513.14202	19728.2459	15585.80794	10969.90054	16083.22514	17659.91879	12650.86725	15958.1009	16248.866	17538.57015	21601.86876	12149.17866	18958.90379	17397.86037	17111.36262	10701.05754	16212.9169	16984.35468	22034.51836	23253.69984	13938.74801	11380.26282	12043.50917	13570.44453	16301.99567	13538.56083	13474.58599	11991.4765	18422.99277	13075.33154	17155.85669	10688.89072	13686.33766	12252.76947	12266.65368	18280.15899	13740.28203	12605.04005	12405.28617	13146.37072	10064.37845	13429.02801	11219.23363	14742.06349	16286.03158	15783.01122	13678.71269
ADARB1	14176.27505	16691.65302	20680.25679	10950.95731	10094.62881	8957.082328	8498.243306	10451.57349	25865.25803	16089.0053	10375.13737	18501.32959	15665.37759	13365.99397	15130.47439	25389.23276	8070.606753	21858.76114	17977.75135	16781.02466	8850.66804	22599.98071	7708.851565	17615.52684	9639.291747	12865.0926	17319.02763	7290.407667	10298.98892	18560.03276	10681.3416	30205.11728	9477.093455	7639.699237	21971.21819	10963.74974	15591.45623	16531.02635	11261.4279	9790.520333	10135.55569	14305.70792	14318.16143	7750.697316	14852.999	11355.88132	7654.624122	13333.70845	13647.26334
ADCY1	768.6850598	800.2805606	793.3670261	1280.123833	1150.015718	1186.445004	739.6983364	755.9288279	2291.908054	1307.749614	788.2809087	1202.888993	2540.140759	629.9838046	1189.90366	2218.876699	652.1522157	1344.916235	1664.768067	1279.307429	1001.350442	939.3462254	665.4227294	1662.241737	1344.363768	699.0894741	671.0085893	711.9838495	1487.587805	1292.845788	1884.976947	861.8292647	758.8141718	901.0324554	1045.773689	650.4355302	1046.240484	2844.718658	929.5257097	797.2853816	761.3796448	972.5938943	1110.043396	781.8216719	1572.163604	792.9590368	830.6918858	1142.164501	1089.069522
ADCY2	1545.086765	3253.774293	2257.004026	4278.590096	5025.17695	1761.20251	1473.342862	1464.379173	1747.787525	1256.682675	5255.893986	11210.39086	1088.385177	2489.797451	3042.821338	2239.070111	2465.205823	2945.958111	2021.726104	1279.456999	16405.15782	7090.745527	1011.894457	6886.025572	17414.4074	1002.442234	998.8963868	1178.239642	1183.1088	1314.728232	1159.437892	5855.714165	1018.797294	1058.77327	8430.098437	3729.817146	1435.968315	1343.706987	2507.60186	1424.838377	839.8965172	4605.193182	2331.802141	1685.872285	904.4676096	1709.882916	1153.263337	2396.683864	4873.232027
ADCY7	2340.765262	1789.437046	2171.300756	1187.292016	1690.11734	1361.722404	1016.88724	1634.516986	1177.107364	1941.818161	1731.740956	1041.570093	1443.046606	1517.44986	1011.744582	1329.720705	1511.944071	722.4183782	1472.457006	1348.08839	978.4401244	1654.488025	891.3024154	964.9863063	1617.774187	1297.937994	2180.782371	1379.192989	2132.105251	1000.980579	3678.358849	669.8617235	1112.121994	3930.815885	1652.560096	686.2244561	3522.258964	2299.112134	1690.972614	1567.614486	924.9300003	997.8607794	707.0927672	766.1525682	821.4656476	1358.079022	977.5297082	1041.861548	1028.866254
ADCY8	2925.504302	1742.334443	1250.672764	1125.05599	925.3647906	1020.628355	1398.886177	1141.986935	1698.179881	1775.694406	1930.624639	1562.681412	1312.604208	981.1835741	1327.498053	3357.820878	1187.954377	1914.184491	1084.171452	1846.492343	1125.1053	1815.345821	1457.777798	1282.990053	1448.718833	1312.74654	1316.209045	1885.370492	1102.547688	1120.47248	1420.756662	4089.397249	2265.544666	1680.013309	2544.765831	977.2734563	1386.030225	1131.276191	1187.51751	1663.27436	1499.468482	2175.573526	1480.348507	2559.565153	1940.294311	1116.185599	2588.240045	1410.392911	1213.342434
ADCYAP1	814.0156946	887.4124072	847.326286	733.5909683	685.4515856	746.6249535	750.816115	613.1795911	597.4123301	562.0636852	920.8679305	927.2780738	765.9403845	849.0668811	653.1578047	669.9881326	888.5527433	710.4677361	767.7377329	1017.702534	648.0466136	898.9686281	909.9863338	607.1815096	774.5225305	785.2069548	845.5703289	985.9287373	674.8728152	776.3911954	808.324771	982.188937	1516.455696	885.2561625	870.7251204	731.6465903	994.4441354	652.6457573	735.1838618	794.8724923	640.7748438	642.9952614	643.9411592	600.8385832	609.7570023	795.8548339	858.3626739	522.2375857	833.6620075
ADCYAP1R1	1152.804862	671.3239388	667.7337644	1482.341186	1602.588589	627.5065974	1186.725589	780.7982593	696.5763037	936.188511	1017.589176	821.5956141	2094.96185	657.2231319	1415.420457	620.90361	1189.945312	699.9121094	739.3098496	639.8142944	684.6761891	1547.837375	914.5346982	1154.598856	2718.838607	653.3878186	771.009851	893.159545	711.2223171	683.404942	890.6504438	893.5464026	1563.532218	641.9290445	3516.262606	773.8251776	4185.798453	646.276671	1335.130356	664.132587	791.9568986	683.6199859	1022.066506	744.2556978	1206.642398	1303.260508	1013.008323	622.9662822	663.140141
ADD1	19407.30054	17128.77262	24362.34022	19543.05399	15123.54355	18259.1186	19878.91084	18860.65666	24689.21142	25648.4004	13779.40465	14222.85207	15391.67173	14369.71668	17316.73803	14697.32199	18191.86005	30792.03549	28543.97301	15392.05202	15151.99295	22664.40187	18804.89363	16238.34485	24274.60492	16598.97995	13864.53704	13375.6633	13421.22744	15002.60256	18956.8912	17394.09721	13936.65262	16364.29734	19159.01955	21831.5843	18210.77035	15332.75663	15112.2652	15480.49763	14069.48446	18087.45235	13768.69027	19569.11889	14934.51344	12756.16947	11272.74416	15388.36488	13983.59258
ADD2	8566.417649	11792.75025	11503.99973	9560.262804	3973.455614	4419.746497	2693.420651	6871.970452	15004.22592	10259.85834	7837.538244	12220.98314	11606.48545	9146.747154	8715.326572	16487.42774	4497.510245	12775.58617	11421.81437	11330.10955	3536.396834	14735.70297	3860.165299	11524.65819	4567.544666	8881.234438	14872.48891	3579.070494	4730.552877	12856.36332	8685.331865	17684.16517	2928.531475	7215.669857	14349.09475	8571.109445	10472.96508	11434.70676	8395.107682	6970.56152	6193.007139	13118.08738	9185.071259	2544.577005	11853.25184	5742.821454	3224.534676	7560.584842	7922.446023
ADD3	16503.39236	7590.970265	9373.290437	12553.60761	17580.47127	8651.191144	34563.88135	8038.053353	5979.226744	11545.22702	11232.71406	7205.498856	12080.26253	11058.28817	14034.22829	10341.94586	5220.507568	9567.821567	8858.209923	15023.74054	8322.481827	8815.850922	14678.93345	9779.250378	10077.51915	10078.67645	5929.447925	6785.99163	2118.27886	8691.499313	5961.751665	4338.006365	7754.974333	11964.18494	4467.212532	13846.41321	14266.29921	13432.31298	8548.408843	4633.45162	14595.90562	7544.987797	12171.87822	11290.75979	8471.497563	9072.247636	9520.929333	18690.82762	4349.918654
ADFP	23250.43498	20037.88418	9560.46574	11480.94139	11093.03658	20537.6526	12754.75351	25195.27635	23625.2415	29727.29893	23216.21147	14368.94295	12988.97995	18526.53299	14858.14514	18606.73812	14004.25127	10213.39355	15607.60654	32239.17571	8735.730457	12770.73815	8127.107169	12202.80928	14292.27338	8395.188393	21929.66921	13754.21109	12874.93464	27194.92652	10175.6834	2523.736312	13956.52546	19321.60835	5797.952007	8939.585931	27652.81368	6760.237944	16999.65406	22973.88726	7246.197421	7041.375143	16352.47391	8521.052528	14248.81338	16105.59846	14457.19657	15031.74674	17646.25854
ADH1A	795.5449258	25147.92745	13038.00214	11858.27872	20231.78887	12528.03315	12595.4725	24520.89931	9811.76098	4877.070947	4121.270933	21969.50611	2406.053635	7597.620244	11997.67511	3143.746638	20005.08608	4175.71151	10170.04315	20444.36149	7385.746979	8301.290512	13740.47064	22896.37538	23502.19084	19186.18318	26814.8886	24656.82394	12447.27948	23444.85932	13686.29809	18609.12858	25004.82375	12057.10802	3354.15623	23762.44913	25492.78258	19872.01809	22389.69454	21652.39224	13877.76068	23464.81378	18966.8216	23101.77874	24428.64233	17792.3422	17525.70232	8259.924641	23531.53069
ADH1B	1785.062556	34347.40289	22572.47513	24572.36374	36398.74564	31658.98631	25073.04706	37066.80673	13259.12812	22032.66798	5308.607476	36644.48305	37920.91136	21421.97423	22636.64227	4216.090508	33296.34903	9741.063149	20936.0982	22337.76846	18139.61675	15520.38669	18056.91891	40405.96296	21421.50953	27680.36832	37172.73127	24045.19072	9309.048909	35353.21887	39925.67109	5454.450469	32522.74816	22736.40677	3934.589216	23360.0223	19247.77327	23122.67795	27130.00656	20610.47613	20281.03376	29350.89121	23964.38042	21070.37128	28876.56117	21705.20472	17426.60415	8778.767289	34633.5487
ADH5	7404.636515	14814.61931	13060.86934	11695.13492	11906.24499	12565.16321	9146.330335	13184.86627	11807.34432	8883.972339	10592.06697	12368.98416	11215.93061	7968.592251	8226.794368	7737.376358	14126.60968	7319.540569	10581.11187	15330.26866	6416.954116	12434.80549	14358.28343	10847.16617	12142.08305	7432.584557	14849.24035	13986.78862	9104.108346	17201.16987	16724.81362	11905.37369	13997.53018	8634.531685	9751.897084	13254.08523	12326.22372	8584.636344	14359.07042	10825.65255	8192.926157	10401.44961	22412.70478	12398.17673	11468.83625	11563.28395	11161.62634	7565.589942	13902.17176
ADH6	1565.202716	27098.32154	12252.52916	15266.20838	25806.56662	18359.52581	14547.51177	29807.2071	14493.35255	9520.125256	7844.706187	15233.7014	27562.04378	15692.12136	8199.04057	7249.795489	25397.48637	7802.630153	13825.23412	5867.90764	1583.675387	10791.65533	19837.05793	26103.35851	1424.726584	11596.16939	21313.25468	16476.2875	6833.322563	26655.83946	22069.49048	7121.583686	22935.76822	7366.123085	6401.481714	14431.29001	11146.01487	13014.74555	12635.76862	13254.06341	4505.104913	22230.32146	17834.12626	14950.22798	17748.37441	12530.00864	14218.28342	13819.44959	15379.51047
ADH7	565.6258117	577.5784133	674.1634865	610.5045129	562.8588566	748.3193675	519.5370115	529.4816103	604.3341666	539.1702807	475.1630014	551.4804792	554.433168	607.9629614	806.4810294	506.9110916	697.5886493	661.6277222	1182.72689	502.4662231	711.1155042	684.0792971	564.056366	447.2885305	602.5705189	583.0864739	540.4848858	582.2785967	724.9440332	659.5687596	507.6925857	637.5040272	667.9636	525.9998048	627.2769104	662.3858354	541.6211996	510.5386346	629.4434815	627.4677718	552.3956782	745.8847124	585.5369216	586.5748408	580.3537935	701.6441744	453.748105	682.6673876	601.3805875
ADIPOQ	690.191454	698.7059986	725.8704455	742.7263226	775.5568269	843.7121361	825.180371	742.4817183	870.7204162	774.3269324	776.2062973	760.5501674	710.1156333	774.7314881	741.4908497	877.0825777	1011.419122	816.3543122	825.9737841	716.5018592	851.6118423	722.4053641	899.1019387	741.545594	878.2926047	698.3690872	754.6585249	837.1864286	1029.807004	617.1078851	1060.227634	1075.829553	776.2152915	1010.953828	770.3791466	1075.01464	1054.717904	1043.068115	835.8687588	740.1201697	774.5093597	952.5196119	1007.023537	778.0138883	738.1935105	778.5467606	705.6819923	855.5881756	890.0360707
ADIPOR2	14854.75073	20458.61259	18546.60403	14546.87905	13757.92325	12772.18739	16425.51669	16670.44039	12481.38635	15485.79138	13688.30551	20180.03456	12755.92651	14427.31538	11131.24724	13196.55151	18104.50207	13748.16445	17007.89299	8673.306155	10261.46746	14905.23691	12094.13776	17255.54574	31381.95822	14176.81058	18467.24427	16571.71822	20545.10352	27839.59922	12620.00807	21222.40923	13870.3528	16075.46901	19090.22499	11853.98816	19504.39554	18601.74733	17952.57517	12994.6586	11454.40029	20042.89657	16401.4583	23941.76441	18922.59061	12305.46939	17194.34057	16305.97419	17450.53751
ADK	13938.57705	16511.02314	22149.82351	13917.33322	13800.25413	18826.49819	7903.997786	18726.70166	13466.6417	17995.36619	11487.3689	13156.11609	15153.32003	14409.87037	12247.44835	16574.25069	15504.78138	8947.588635	18203.62524	19266.27031	1810.08559	12052.62562	14012.17899	9741.161581	1955.310213	12426.5854	21795.16184	15983.28881	17371.51045	15940.47324	21591.69819	13798.22688	19797.76324	17120.56487	12787.97156	20830.41315	22302.80844	21496.33151	22235.03095	17945.81659	6025.823046	25492.73249	22383.36687	21637.1415	15074.90328	16671.24503	18248.66415	20274.71913	22040.66469
ADM	17607.4244	5899.919899	12174.29739	5786.894023	6123.077197	5572.102205	11699.7285	6965.522792	8207.636845	8125.924672	7939.644328	8305.206618	6675.386151	7021.442695	3486.206146	10025.63061	10145.83924	4265.238517	6498.754373	7314.313803	6866.089807	9218.424416	3161.736357	6094.501808	5700.169637	5777.243834	8852.909289	9048.199399	7038.320099	13883.80887	13360.07494	6512.609197	6401.506466	6165.826223	16191.79584	4019.889053	2165.218562	8913.367043	7606.534637	9726.91859	1411.567009	12044.96605	7289.779336	4650.621542	3784.448054	7265.651501	6750.283654	6037.425285	7769.976454
ADNP	4081.492653	3478.419428	3679.57085	8855.965325	9236.487377	7406.436294	8199.69441	5915.638464	3643.730449	5259.348095	5364.582631	2531.522156	4069.189373	4605.081547	8447.003787	1190.283013	4546.95254	3124.404506	3181.120657	6188.862405	7393.378716	3174.009461	9200.430986	4196.495843	6133.840135	4101.781211	2368.427964	4687.512235	6457.129228	2757.062215	5897.701354	1493.309616	6345.005438	7093.618235	1778.960483	4177.156052	3625.807258	2693.620836	4724.652875	6282.803073	7867.99551	2764.363516	6825.740486	7608.035651	5263.366357	5978.720213	9090.207645	8943.317932	2823.306831
ADORA1	3153.531188	601.1511103	608.1698208	1335.439963	1869.472291	584.5796621	571.9196889	608.2773148	1317.555244	1385.372628	713.9805453	596.569117	955.1289787	1158.658437	5573.314577	1165.693947	470.2312188	1881.429098	534.1452747	600.095887	1474.876963	584.2970364	2465.825324	756.0269804	1232.518653	1074.659518	1607.630398	554.0995788	671.7337882	554.105977	574.7847787	660.2621099	663.2670845	2905.346734	2910.930156	806.9227106	3898.930382	1549.661879	603.6765846	2484.367171	1406.964302	775.4151936	586.2045934	1577.002055	523.4424744	1722.533075	655.8941669	1040.060813	636.6863367
ADORA2A	1589.460853	3415.092831	3348.660061	2354.211195	1523.923375	2735.583212	2414.316343	3089.018493	5469.329869	3511.495713	1772.090069	1674.133742	3814.419653	2974.702719	2455.769834	3920.631126	2853.127104	2312.582371	2791.892952	3695.887103	2229.749953	2381.982948	2800.037683	2094.306008	543.9305813	6154.640127	3840.971249	2113.217172	4068.572702	1652.573276	4062.740548	2124.528407	2650.51419	7268.233912	4809.871747	4906.25131	7683.661482	3462.721553	3952.676721	3242.381703	5414.541363	4116.830574	4449.589607	3677.427059	3090.457436	2248.701963	2312.321132	5126.686861	3578.860374
ADORA2B	1087.317684	609.7713478	677.9678035	528.2497674	582.6652192	694.1828581	610.7509142	852.3294456	1002.501137	891.2104202	848.7530537	554.7488911	622.4847675	590.1639248	872.7814779	1054.15407	561.2432607	805.5390416	914.532744	576.9230159	660.7622996	660.9502819	528.2068868	621.7134883	554.3958238	801.1408377	544.7398967	933.7253083	639.582104	592.4627911	1026.703536	768.7970061	1087.273629	629.7739964	584.363185	675.6565556	526.6136946	518.9538086	753.2623179	732.7066583	572.7875112	807.8817391	2507.753412	611.9323388	488.4246462	524.76912	1356.587203	646.6171956	835.3349433
ADORA3	1170.780008	1074.305863	1140.745168	968.0434429	1129.74903	1106.613605	917.1267906	1141.986935	1163.133783	983.9743928	1005.16891	1159.615166	927.1776506	1045.656124	1121.192865	2962.881708	1157.195841	1267.527653	1434.344791	949.6984572	1025.030169	1303.072471	1083.328452	1173.122484	1705.139242	1997.56744	1735.981546	2837.45039	1174.026081	3291.344482	1142.101419	3358.073872	1363.169309	1090.42147	1167.529502	1308.404662	1205.447615	879.8715013	1067.360505	849.1429311	815.189674	2313.429269	1732.626907	1052.408573	1059.494293	898.5134446	1306.064998	897.4474236	1317.53348
ADRA1A	4788.268637	16097.2454	17865.68827	3000.843958	7338.565696	8483.478912	1386.465973	21043.24768	25972.39539	11666.24387	2320.162689	11897.77929	1593.246059	12997.65765	4370.485488	9277.933356	22596.39322	13648.43725	17909.34999	13554.1352	2412.945328	14662.36587	4897.488096	25284.31139	3824.119218	2833.856299	7307.245865	5903.532307	12821.81732	5463.293007	5692.990313	737.0586886	16846.37496	2703.40211	766.9648679	7103.624009	4642.251797	22413.1088	9614.163391	1371.165333	4497.193166	25820.72486	3167.291203	1818.063745	13773.59496	5585.990673	2539.681655	1673.330084	25130.38693
ADRA2B	3426.101753	4697.824849	3720.848019	3901.123942	4104.520205	5001.670724	5445.873274	5590.057376	5160.887085	4674.645872	3958.257843	4820.650149	4819.831188	5376.003536	4483.03059	4488.088876	5976.311426	2880.710127	5090.544844	4465.948866	6421.612508	4314.740836	4191.119546	6314.05936	7350.855812	3341.677003	3313.736821	2556.861626	4487.287997	2243.455226	4195.218919	2709.650823	4010.698906	2227.862372	2240.130583	2603.067113	5966.946766	5656.292852	4674.102754	4112.212395	2252.765338	3394.52927	2440.25788	3084.069289	3020.193092	2990.724292	3914.123051	2479.866871	3013.186533
ADRA2C	2172.142361	1217.971532	811.279756	1872.638152	1164.23951	822.2835944	860.7736482	700.8587801	1245.589746	850.2587736	1241.034085	651.5943092	1164.761295	698.3197298	2296.48378	780.3547624	1179.733001	811.2589804	664.7111683	629.6341628	870.6136446	618.956201	1631.021186	1679.93486	1147.381921	714.4387668	912.3026874	1268.820507	1421.279821	6364.769939	2498.679215	856.6282128	639.0585017	1219.154613	616.7968783	2378.32445	551.3955713	642.7694952	1005.974679	584.0857693	484.8588995	4006.248848	3388.698426	895.5735726	881.7252476	571.821572	591.958425	867.648797	739.0673312
ADRB2	1002.030654	2086.164827	1188.563763	1817.617653	3032.587726	1540.568882	1406.615322	1981.235157	1149.634545	1114.195589	1447.078488	1562.681412	3740.918274	1805.921282	901.8068629	1268.653128	3756.291151	1267.527653	879.2395939	1624.735087	1485.374429	961.5840604	1686.842963	1552.694991	1072.527808	1218.98504	2696.168173	4022.288555	2231.245737	2043.921421	6748.579071	1521.223665	2604.074418	1231.683945	1186.098691	1002.424286	1053.010824	1379.974435	1612.217813	1852.745997	1049.186276	1385.398143	3956.730654	2529.258671	2009.538966	1082.515907	2588.240045	1118.375814	1294.333188
ADRB3	881.1387803	837.6345676	1308.347436	921.6016246	752.7763343	958.8655963	727.8552399	1606.476453	953.2521214	858.0333	724.0660243	869.6558908	854.6170872	838.8460798	697.7825261	912.6949101	782.3454038	875.3864274	931.8000538	1052.464137	677.0632315	977.3988065	899.6020772	1390.942563	670.2247698	899.4133774	891.4420597	1057.528073	1047.302707	1015.153195	1242.119624	1104.89685	1234.193586	1187.115558	1839.335491	1179.783307	923.3523996	1352.866935	888.980029	1078.504715	974.07874	899.6161151	1161.605003	1000.42576	962.620131	872.1649327	679.9236242	870.7102461	1226.634633
ADRBK2	8216.850984	11393.70983	12906.92055	18066.36834	12307.23525	9175.565729	9482.768834	16539.25216	8989.812376	12074.98602	10104.232	20691.90224	26047.97636	12557.79911	9588.32762	14126.41669	11217.03768	9651.212406	12267.64173	17398.15445	24017.52879	11457.05332	11945.45152	13741.27716	25563.08466	9478.081357	20630.47862	12115.22505	5755.024428	16237.19579	16981.98809	11170.58222	9448.789767	12837.43611	14008.21604	6610.015671	7046.075316	11620.76604	7875.206582	11297.55675	8753.66628	26544.82325	23419.4063	6592.610493	7791.958476	13431.60616	6499.764046	17899.71398	11989.12886
ADRM1	13687.55047	8229.582392	11023.50671	9277.937779	5692.680649	5846.318559	6470.087404	7012.338801	12779.03728	7073.76937	15834.89197	8935.503468	10950.2337	7319.892457	5763.687659	7587.687777	8876.914644	7925.851664	8958.458119	13071.43576	7494.999604	13713.71855	10884.74961	6302.505807	12510.04505	10481.39706	12339.30974	15500.8252	18236.8603	13564.94567	15251.19232	14898.99936	9623.41372	18083.73461	18191.69163	15915.40645	16107.75522	12727.86737	13910.70415	14146.65391	15873.14342	16187.07329	18489.91228	10080.37475	14315.52714	12621.01457	10203.3083	13780.12021	22155.67291
ADSL	6021.367868	3785.766284	6102.793771	9894.862226	8029.732094	7099.42931	9999.321872	7466.819199	4739.646882	6957.616857	10026.82506	4251.528227	4402.696508	6187.781042	7665.66828	6318.24808	6165.631765	4265.467304	2595.304109	11093.38189	8280.802876	4819.014757	11939.48732	5474.735643	6544.166959	4295.936328	3935.999198	5202.218876	6449.712403	5806.122195	5149.851552	2484.916371	5719.457444	8167.764895	3211.141477	6145.63717	4396.984452	3164.820475	4352.16123	7267.69388	5448.668758	6669.382835	5744.633248	4692.768606	6052.657516	6921.399827	6639.255294	7646.287995	5272.832716
AEBP1	13362.79492	17893.01804	31087.64812	25489.16807	20407.74654	21927.33855	17396.73916	19120.36184	27328.46106	18857.82747	23985.89514	26673.12351	16809.82419	20693.40201	25802.42378	17803.5322	13575.0399	28355.90171	26876.54618	21006.96119	24052.19389	18638.2533	17227.4748	22900.70132	13248.78936	18801.35369	10676.66886	18137.68911	24715.35886	9766.641939	12089.12368	18480.46183	18536.70884	21087.14487	26040.15501	29250.11415	9439.796511	23309.58169	19238.57286	15826.01276	28543.48974	20042.89657	7180.398607	17599.0691	26565.83884	24789.17787	17892.89295	12127.50916	18738.11663
AES	21303.20818	17756.28766	11989.94439	17297.13596	28704.45065	27798.84448	27450.43097	18518.80846	10004.95592	15361.88652	13553.82298	14859.59069	21287.24525	19531.25516	26842.89823	23867.20567	13444.52793	20298.86475	18956.44163	17295.68297	12437.15353	13927.29961	18737.96834	26671.34321	11102.5422	35341.98733	24679.94386	30003.95679	40425.48125	25147.57284	14806.03889	27673.21914	36267.48456	28572.06228	10899.92841	25352.20992	20137.69081	28029.48835	29141.28989	32745.70582	36656.19131	17544.77358	16929.03729	36606.29494	35584.75791	39679.14923	42129.03958	39164.87239	16018.74329
AFAP1	4211.771391	4922.966001	5016.287032	6445.929973	5873.804948	5457.085743	6448.680065	4483.258026	3837.191296	3906.982186	6523.0827	5910.204396	3923.065655	3527.88169	7072.416224	6804.321056	2918.114923	1326.700553	6242.495085	5074.191761	6826.78102	4011.431553	3631.25428	5470.105823	5329.106444	4629.345564	4016.376608	2689.223833	3416.760246	1951.214765	1197.794776	9659.262737	2869.848934	5381.21447	2781.323841	2534.675708	1395.415191	2243.645721	3842.457122	4336.470565	6529.799957	3041.722597	935.3121096	4712.831716	4471.54809	4255.668811	3884.433429	4199.026196	1516.727861
AFF1	6876.242165	6096.388792	4157.067253	6548.287194	11072.91375	8352.364498	6285.850493	8500.010527	3838.193508	6364.696375	5232.347731	5211.382513	4524.98836	4680.914242	5742.976672	3490.808239	8311.39704	4408.09261	5279.228081	6740.048867	7871.566434	3275.067016	8986.906072	6127.724242	7107.299866	7277.385198	3279.594035	5341.339882	5092.670629	6095.852031	5338.057598	3281.592977	7388.158383	7543.478746	4354.800167	6059.313149	3791.096404	4331.804144	6953.190373	5261.864734	5825.470605	4811.861946	6595.472649	6112.325296	7349.120503	6197.39606	7675.744527	5265.276686	8673.120539
AFF2	958.7442628	1126.325675	1116.355241	1650.173362	864.7377548	925.0089143	2072.837013	743.5624619	994.104928	1070.460869	1146.457602	1131.238574	1059.6544	1028.071425	941.8195766	2287.782037	1041.481223	859.5718786	953.1136909	1075.708341	1012.81657	1346.163224	1462.581213	671.7581256	906.7557776	1750.846256	1257.410266	2930.867562	1370.511592	1264.318974	1432.994137	3781.036829	1087.440226	1310.224585	1470.410183	1742.03765	1738.104643	875.9514039	1069.949171	1360.994952	1015.475063	1565.296599	1493.445979	1006.877175	889.5543212	1141.362583	1062.557744	927.6901151	1488.084612
AFM	19697.30085	45626.72156	39526.65324	37171.29351	41445.52943	40225.61374	26339.2226	44415.04723	47944.8971	33547.00149	40950.75209	42624.86598	34402.04391	29775.10429	27419.74982	18289.79009	41302.11222	26666.14704	38411.8949	20628.21433	37701.49995	30650.57296	28468.88086	44461.10979	38220.06309	23674.84733	31912.73348	39099.1906	21737.37299	41931.69315	35475.44756	17200.35784	43976.34136	14216.45093	10819.07568	20508.81482	25282.65147	37258.4007	31673.77863	22092.18763	8801.499351	42868.59685	17169.29812	40829.02469	34449.09133	23891.84712	29519.97995	17203.36809	26008.10225
AFP	2074.24393	3286.025545	4844.547103	25950.53236	40775.95109	5260.114853	40197.55672	3262.944925	13043.18149	39030.57984	6792.230525	5419.205332	2205.530953	1208.907977	43993.42951	32040.92381	949.2491159	1797.236621	979.34836	3241.569112	3181.358903	6629.409062	42812.90859	2760.080417	1556.453684	1131.751137	846.3548744	21564.62894	1018.808525	1330.329348	755.9208552	900.7180551	5658.48184	2305.546095	996.042971	1449.628277	45514.04596	12239.43112	1488.545999	936.7858773	6655.566716	1038.775376	43390.56034	1926.484482	1815.649287	3689.09883	1107.246986	34653.79901	7395.476238
AGA	2917.256339	3030.331623	3765.46686	2919.880845	3614.618348	3371.587194	3282.311084	3443.621601	2242.35703	2128.739549	3362.150499	3968.24894	2386.533082	1811.68096	2205.464228	1523.21786	3735.903061	2787.975599	1445.978342	2025.677707	5158.885513	2083.350232	2053.726597	2616.728594	2660.655816	1943.578584	4013.8683	1198.532966	2912.35437	1598.778938	1374.311419	2293.560513	2550.303394	1362.436487	1263.512745	1783.574606	1559.730448	1125.084734	2073.277908	2056.385646	2610.112426	1648.886623	1344.813057	2857.886766	1743.02353	2834.670989	1820.496939	1170.827246	1735.446737
AGER	1144.266041	817.9900787	1251.870321	813.1133667	751.5997634	703.1796368	1099.225472	772.4030405	1688.899627	1094.382258	916.2928723	1140.68842	1163.374333	823.8453658	736.0075133	1022.382454	1356.521712	767.9327554	851.7506186	1167.684376	2450.744852	1088.411849	786.9285021	704.5106998	4666.600739	1658.122672	1164.204262	860.5197116	1122.595575	912.9127518	1117.688202	2627.516233	2253.327181	859.2361946	921.588356	1098.706496	1081.603087	1174.50107	845.9656096	855.9113139	986.1828523	1665.824843	1143.106272	936.2328876	877.8302846	893.9390498	1134.279058	1282.854881	2607.172729
AGL	3006.138392	8950.905248	1325.306117	2923.156063	6239.682431	3246.713745	3162.111584	4520.424867	2201.862203	6378.713555	2573.390618	4565.776124	6339.304911	5517.618328	2381.445622	2866.814562	5025.844366	2708.921978	4264.977015	2600.36982	5041.621335	3466.784183	4076.284036	3593.4016	5303.745358	2553.197184	5826.233147	4455.339365	4576.495869	3762.187476	1679.452757	973.0881584	6418.891118	2429.023053	3038.053769	5931.95278	1737.721308	5430.033213	2139.879567	2129.713565	3330.430854	848.795134	3944.786273	2698.570022	2825.692724	2541.590619	6742.373422	1934.672897	872.000189
AGPAT2	5105.792577	4486.7085	4022.677606	2592.367447	5896.932863	4927.36061	4124.848289	5027.406736	3200.239965	4701.317911	4212.165896	3566.09808	2076.707449	4701.518378	4835.107431	2167.522985	5584.404779	4256.136748	4181.681	3495.276543	3739.491527	3335.832005	7396.930797	4184.355337	7758.600415	2218.088978	5592.844376	8202.789164	8789.485697	5063.916913	4225.468615	2183.826074	4325.766154	6780.184095	2082.175632	7105.163749	7061.776423	4458.992415	7175.225022	5382.074359	4577.373385	4091.203245	6477.447066	4604.000169	4534.164122	4513.991363	4969.89128	2748.082937	9640.339992
AGPS	7387.264674	6725.946375	2760.02977	6151.10368	7257.504888	7269.674483	9176.455996	5883.046258	2857.634603	6331.231517	7696.705165	5732.152156	6271.736016	9174.119222	10065.56374	8551.202839	8556.256593	5321.874866	8225.202423	7410.353552	6559.921488	7306.70764	9190.010926	6419.067284	8169.569454	10489.82767	10676.66886	7429.046006	6748.816024	10204.70225	6285.876097	6865.605047	6557.251469	6772.005828	8024.643225	10141.2168	11612.26963	6504.7106	8962.79211	8909.230234	10891.11238	4441.295126	10076.1862	12398.17673	6571.86266	8285.768766	8648.936066	11277.67925	11621.66959
AGRP	1026.59428	958.6425462	1366.279248	1030.677551	906.683232	1200.546502	1190.35205	933.6614148	1742.543967	1504.216855	1230.523469	1204.546215	1581.455859	1295.743205	1052.345736	1173.494704	1317.929058	1194.248044	1602.083927	1125.78267	1049.581524	1095.531369	1350.695085	1084.67103	1833.335942	715.9878919	731.5432562	821.1643928	969.255889	703.9908746	895.397186	746.172239	755.7737156	775.6524626	1627.479529	1037.204621	800.917271	747.3548453	841.5251806	725.2358151	1337.15807	1609.603918	771.4934141	733.359585	805.6863603	766.5509416	628.9661029	731.2761611	633.5474538
AGT	37286.08201	31169.01355	30893.82201	36636.98798	43023.72943	29590.97754	42125.29845	28040.13228	29755.60619	31090.85863	37152.55537	28843.28619	30756.97504	25560.11427	35371.90862	41613.4859	37370.28478	29934.07372	23970.96121	40141.81677	29575.68391	39935.57518	37680.13941	28589.15443	39497.73438	35496.02741	35872.19	41050.63027	38543.04571	37845.53307	40882.15939	41776.41768	42427.53832	36463.31171	41239.3712	36024.04362	39997.37929	35611.68096	38795.41121	31048.9272	26564.03977	41555.31069	38876.55405	35475.4666	34638.83012	33167.71691	36670.45038	34380.19678	45198.80326
AGTR1	2747.405371	4320.712213	1799.867933	2769.283107	6366.890394	4639.741149	6456.304033	4665.141587	3897.597688	2826.236986	4291.615479	2941.025692	2675.965988	2715.408143	3293.69962	3436.040084	4470.064816	4300.422359	3554.913232	2726.546275	3769.530174	2801.611695	6705.872858	5838.698518	3743.085578	4844.019296	2049.932021	4348.880062	1707.53231	3933.49786	5811.412534	3996.897833	4655.767071	1596.676647	1765.679377	2324.498798	4529.985689	2971.550797	2857.458108	4809.029586	2515.599014	1806.284903	1739.421292	5292.222185	1438.865586	4321.164363	3350.831184	3835.87342	1983.512375
AGTRL1	2006.623047	7164.197551	12071.52379	8546.162484	7863.249267	8897.407251	4430.075027	2821.719287	15956.95728	6400.329981	6974.174598	6763.499654	11756.12064	7902.682349	5187.486773	4496.376167	6224.816743	10149.05996	12130.68495	7883.058544	7908.955562	10104.72984	8217.922428	6934.851268	5133.975178	3598.251615	5199.147663	9948.358698	10533.74147	6872.389517	2233.399021	5529.784273	6557.251469	9600.431836	3532.595797	16873.93126	7776.573512	10243.57085	8722.780223	6890.309193	7365.130654	12734.90613	7627.863604	10109.17494	8232.92507	7800.739563	7528.257889	6368.190619	7553.106645
AGXT	13485.02333	37144.28007	37224.24658	32193.4678	38819.90211	33808.37194	36781.58847	36315.27337	36855.9161	34781.7096	24142.26678	37992.7649	28206.77778	33777.76432	23319.13505	30671.09937	36791.95815	26610.42148	36012.68827	22279.55281	29293.52542	36683.66976	28240.5584	32197.02539	32664.70435	17801.88651	27031.77955	32995.48332	37316.55685	27306.7625	20482.70298	27981.7086	38592.84853	25462.64861	11679.99408	31291.0209	36897.95203	37397.50872	27710.64634	22239.44617	17975.22366	38851.49421	17661.36952	30208.24964	38608.56755	27516.85253	32170.61471	16898.33398	40371.27062
AHCY	6499.880649	4422.912593	7133.950989	12130.07952	9470.277906	7092.946115	10157.02131	7085.231953	9653.747333	8882.403154	11323.77598	8554.634681	6084.070553	9952.927186	6640.109695	7380.911759	5904.375287	7756.290215	4635.502394	19356.66754	6065.364125	11837.49451	10277.4864	8840.413725	6914.918565	5384.060721	8488.439184	8783.303288	7703.84897	12101.78028	7897.616262	6021.760927	10129.12021	13455.03135	6654.722625	10779.15789	13680.51777	8701.438	9506.642628	8418.821893	7964.554325	11385.61821	18894.86023	8630.727417	9151.426945	7814.847867	8074.431183	16217.6734	14106.69788
AHCYL1	12875.65566	8720.627636	11328.431	10377.00595	6324.461395	10046.76717	6839.64634	8725.228771	8181.202922	9539.278678	10026.82506	8294.362302	10804.45067	8359.699343	8196.604282	8523.974353	10163.24539	8823.140866	8605.054608	8500.864837	10275.68986	8357.558337	6995.416164	9338.527627	13293.62883	7902.169076	8473.020732	9149.291694	8089.668301	8370.572938	10200.5703	9458.784984	9604.548824	8167.764895	9015.313779	9598.986982	8500.533725	8192.334731	9188.811748	8909.529511	7033.469214	11365.23054	7407.591094	6981.570981	10077.05344	11632.09381	8881.495911	9406.546881	11548.39434
AHNAK	14548.26885	18610.76543	22239.92189	19446.64902	16293.99308	18768.85927	20685.34435	18692.0574	24488.13126	23885.76053	16760.79421	15975.12261	17041.18505	20564.34767	20549.86859	16269.22776	22421.12377	22715.58543	21943.5016	14864.21172	15468.73344	24067.29873	22634.49366	14429.71495	17814.44347	18754.25804	18176.924	19379.94245	20027.59404	12214.13441	19376.8679	20765.68163	17796.70344	20219.66816	20746.01919	24881.86382	21591.69783	24143.6586	18460.32129	16100.63114	21718.09321	25617.6891	22335.46596	17830.71114	21804.57173	18084.7828	15102.17982	14117.37629	25381.11708
AHR	7532.43816	7949.963172	6872.06652	7133.986071	5705.031439	12236.12742	12261.63887	14705.94832	4751.72411	7567.549055	4768.866697	4846.67812	14294.72643	12118.27115	8591.374758	7402.681886	9396.640822	3714.336871	4961.532249	12921.11408	4060.999024	5190.230255	14106.12491	8418.571522	2230.423206	17703.91847	17475.89041	14099.00299	7973.988716	18044.74983	24167.39533	9322.91712	11225.74465	15562.69599	12208.82571	11179.9067	11798.81044	11080.75357	12795.09224	15421.2974	20462.83821	16229.79703	14509.14034	10593.27526	13061.11083	15966.59396	7783.619496	13929.60561	17421.33023
AHSA1	17374.44866	19980.87938	16016.86844	16542.81905	20851.8354	19183.3491	15037.84793	20952.02508	13636.34149	18073.52083	17386.15899	17977.58422	20182.14086	18634.02721	24073.07181	23386.77762	17395.12757	20181.06377	15966.63816	20261.17752	21435.17721	15593.69104	21610.89313	19930.07366	17737.56192	19387.00991	19708.33907	21955.12119	20178.95798	23786.83093	15420.78423	16922.70728	15888.43033	18518.29953	13374.89763	19066.03256	21910.93717	18129.05866	19966.73452	23619.53779	18162.86011	11514.44477	23389.9605	22493.18255	18490.72255	15484.00648	20433.64115	25570.42055	18383.75318
AHSG	7451.083608	33009.49143	18654.94464	22593.63763	28743.01113	29118.06732	28884.03296	31852.3577	19628.34859	33858.36647	34538.86506	24215.81208	26543.13724	30926.65314	31984.81121	26771.39671	23207.61216	12967.33933	19802.72175	40531.6169	19405.33901	13693.32609	41517.06707	32903.95188	24289.77498	26316.23889	22415.47079	27023.84841	13143.83173	42534.6292	29429.82902	10654.84388	34646.12608	17971.04904	4291.595967	15125.26203	22775.18343	27926.95942	19347.88909	16752.42262	13380.63278	23042.53079	29345.76927	35404.39049	22176.88547	19639.45253	29635.04999	27049.68997	17398.46816
AIF1	28105.9776	25675.99462	23912.76207	26492.84137	22428.46941	27392.96329	27442.31786	28019.57596	18624.86281	31900.34507	19638.84213	17319.6282	24867.55547	25750.04354	27348.50599	32190.73568	21558.73501	27403.37722	30337.23538	32084.33598	26178.15226	18494.05531	22804.81938	22659.73243	21133.49407	29206.09877	21075.95571	23819.37767	19787.98902	13809.1596	20515.97997	19666.23836	26133.59002	33074.37029	32515.20984	29250.11415	24192.28312	28145.61397	28499.06028	23780.3552	33776.93789	23403.99273	29190.15698	19532.93254	28575.2699	25965.12778	19864.53523	27671.6358	17805.31032
AIFM1	11300.26787	9114.65866	9848.267836	10451.70953	12060.51873	10141.98811	8404.427016	11447.33949	8100.638094	7979.654933	11735.72268	9820.270602	16738.10325	10668.02267	5732.988683	8437.283088	11440.51863	7877.851948	6727.269479	7983.007842	9823.120073	7392.438552	9831.139613	9651.176162	13147.16548	8245.795838	10064.62757	13414.44522	11280.30084	12010.14394	11345.50237	8677.60132	12447.64332	10652.4083	6882.471293	13888.21936	13336.32347	9784.915712	12720.30388	12439.60626	8725.924185	15569.74002	11681.41375	11172.05084	11352.20218	10376.84625	9197.163527	8405.115514	11338.57299
AIM1	8283.090127	19096.01116	16009.42934	20594.67136	27096.03631	4362.495484	3990.550441	2398.137812	9412.066017	2230.697124	22887.88288	36548.17454	1197.203153	9416.240654	18389.33854	8118.700634	3242.840465	17503.48275	4674.531521	1453.30094	48791.24301	21071.76698	3154.32308	25242.37078	50064.88264	4902.975713	11134.91845	1748.515555	5943.229171	13086.26002	5480.037021	15666.05347	4052.578394	2996.328696	17787.1252	7499.084211	12520.10729	3217.326221	6411.500795	6474.896197	3248.003892	8404.109342	8176.318122	2731.853624	4081.072091	3576.661852	1725.806714	5424.750263	14645.0909
AIP	4391.356492	3942.783258	3766.854576	6255.626792	5666.422006	3530.254143	5308.732266	4492.382918	4151.82524	3529.428898	6943.15212	5767.019652	5563.505773	4004.458535	4352.373968	6296.193683	3701.217348	5586.679478	4095.684595	7396.772626	4998.202975	7267.93379	7283.861626	4645.713435	3869.814553	6960.094883	6587.09582	6088.543569	6334.074839	6949.423303	2313.081417	6659.180816	4913.734651	6902.183345	8180.428103	14325.09343	13366.35557	8200.221222	5018.346953	6254.789742	4619.436599	3966.922737	6589.013603	4310.510618	6079.244573	5766.94068	6257.619731	5097.858174	12170.65345
AK1	10880.39344	7795.976215	10367.39512	10051.19307	13203.16645	15577.98917	11042.54928	15030.79678	4456.879278	7731.173864	7920.217336	9898.508244	13026.22572	13750.7353	14999.65206	3293.336681	11759.8955	10252.8136	7889.851359	5805.821841	14456.34106	7551.597959	9200.430986	8989.74831	19520.60108	12544.31345	11774.9869	17410.4055	20399.1899	10746.78376	6844.254638	4315.242247	15649.41497	19628.77853	5958.931998	13752.58554	10127.12669	12290.50794	18869.70722	18205.46303	15237.97517	10763.33368	10634.18788	15147.7056	15441.59461	20753.6418	17744.73233	8048.876342	14130.86978
AK3L1	1469.436611	2465.97764	1000.840444	1998.077479	2509.304248	2720.705085	2304.951705	5230.953752	4472.6703	2606.722241	2421.643174	2548.350345	1255.891742	2892.816611	1996.52942	1873.816798	2093.057315	4902.025292	3165.00039	2515.884157	2351.250331	2967.010389	2911.32061	12132.94555	2047.238815	4543.216542	8401.26029	4035.117325	4054.176345	5304.783155	3356.52521	5029.903874	4717.382783	6040.773259	1716.707019	2042.903198	1038.951796	6584.581619	2558.67961	7687.797385	2203.644313	1224.856985	2866.221586	2930.004182	3804.851397	2707.800155	3602.620995	3202.341795	8245.46146
AKAP1	15376.98253	13175.84239	12965.34776	14189.67787	13284.49327	13477.20582	18704.55198	13713.14785	12834.19349	18880.01582	15916.96133	17119.21245	12730.11167	17439.47122	10906.55418	10784.61031	19099.45143	16947.92554	13634.38892	13143.09998	10993.84201	17300.00863	16774.83272	13865.36866	12028.40741	10588.69607	11895.55286	12018.28007	15000.71559	15138.68917	14902.54133	17050.86734	8682.089943	7502.087093	4540.644877	10275.29085	19688.49963	14658.55204	12715.45625	13534.57582	12667.08092	17185.05412	14848.6874	16092.19891	11956.58447	11195.53297	13730.27361	13873.45108	18598.77173
AKAP10	10340.98373	6197.964235	6834.544205	7806.519659	10914.07796	8136.252548	12683.53275	8926.457545	11307.70967	10388.30062	7270.830022	7484.994123	10503.90229	8213.929557	12110.8724	8505.258798	8449.383862	11883.2591	11649.36882	10361.11345	11539.37095	9021.939337	7844.084976	10663.49378	9730.565302	9790.077477	5310.227331	5796.459149	7627.01273	7311.411154	11588.43335	12641.14305	8454.217326	9165.558816	6132.522487	10538.23116	4397.037692	10002.40665	6906.331176	4565.743746	6655.566716	9003.153675	11546.90869	7385.380177	7733.127752	7118.448159	5721.854118	11916.77231	4814.816137
AKAP12	3760.949424	2487.988581	4317.62098	3495.488751	4585.865303	5727.968012	5369.629847	4722.013446	2753.375623	4070.833406	5848.710311	5367.226829	2773.3148	5243.717412	7665.66828	2848.941924	7591.919751	1061.793219	2615.73374	2327.189591	16315.53616	1976.170449	4287.830023	4130.46707	4338.73448	3526.632097	2021.092472	4962.526756	1437.686329	6552.1892	7306.942678	1052.71102	3592.964437	992.8670367	1224.582682	8379.083793	1487.799851	867.5379536	2335.984448	1896.24483	2908.690058	2258.636329	812.8331782	3150.042629	1729.29002	2743.267141	4285.673616	1753.836723	1061.002483
AKAP13	16867.09008	19799.58389	22771.12716	19201.21006	21549.4133	20575.46867	21731.26975	20122.89575	20266.49086	20535.69361	19638.84213	19381.97105	21945.66313	18476.81541	23926.63075	23039.06223	19079.56219	19912.70484	23178.68697	18276.51398	24711.06226	21861.9501	13377.29787	19408.74831	18387.70033	21904.73625	18620.59313	17796.81821	18828.22639	18363.87872	22096.0701	22554.5709	27083.57504	23160.30729	13104.86293	18779.01708	15557.91919	22413.1088	21781.36595	25691.41806	24626.00277	18126.1812	15266.19184	22567.37628	24622.01018	23181.09661	24050.74217	21864.65773	18689.10365
AKAP2	4154.766194	7383.787641	7158.821401	6235.974637	6654.23301	3370.297155	4370.871134	2178.486289	3994.104769	2999.629754	8569.41059	14176.85552	2378.664069	4826.729434	5178.533289	4687.049131	4856.471563	6953.222691	4893.818049	2802.761854	21180.37523	7636.223588	1989.376735	9514.601488	21448.38596	2141.006807	7865.35674	1786.010013	6361.84131	6979.923482	3844.300566	4917.003342	3441.594043	3368.685065	9516.603585	8815.527996	6916.023309	6776.16473	4245.162716	3177.246261	4140.550128	2042.36646	8312.2502	3816.002113	2690.829674	2112.391084	2887.162938	3757.777827	11653.12647
AKAP6	977.1214987	1638.263584	911.5600422	1048.966383	1088.542413	668.7027035	690.5757937	879.9526785	1001.278685	952.1335995	941.0272516	2262.101138	1725.104771	922.4687241	597.7130214	1613.374014	1078.801204	612.6664987	1711.352128	608.5290126	1258.094729	1269.480182	1023.594873	1166.985656	972.9092765	564.8468216	1707.995159	958.2554851	655.4171584	568.0032074	2145.253326	3284.923675	1632.64636	966.128797	731.4405438	2705.208891	599.4599307	2131.267271	629.4434815	2187.796306	644.6158045	564.9506524	591.8631937	766.1525682	3288.402684	773.1392327	1340.831959	1143.346889	601.3805875
AKAP7	6814.823689	6908.225517	7562.384539	5301.076894	7018.315281	8661.694952	4369.755296	6567.029018	7634.784438	5878.474104	4405.350013	6814.053371	5931.33394	7039.763621	6920.481212	8317.847838	5147.661551	7930.836595	6986.916581	5581.411716	6551.344693	6955.379293	6323.144674	8738.251385	5287.316944	6349.312765	6189.206932	5743.067098	7298.909382	6450.437146	5583.428544	9859.570508	6670.777892	5468.335786	7677.888264	6605.786553	5392.333443	7845.359503	5419.042044	4637.20898	6314.120294	8438.672191	5004.340969	6415.049399	5507.598552	4752.997986	6570.581889	4414.181935	4308.41011
AKAP9	10971.36064	11348.83418	12769.03876	13425.82412	12505.93032	12343.48131	14349.23937	10988.91625	11978.73109	14528.09924	12697.13689	12460.98367	15131.56109	14057.71839	11859.48019	12189.36659	12736.51769	12681.74042	17549.56993	11616.51686	12835.9311	11048.7639	17392.07082	10066.1052	9565.843422	16424.69098	12541.35648	10335.02188	18645.78629	14586.95753	16834.97748	16250.75518	10322.59193	10790.41518	18184.96174	15774.27776	18131.71118	13318.84343	15692.82535	14113.17481	18112.7399	12283.26098	18049.2956	14274.59089	15630.27658	12219.6268	15214.35757	16571.86911	12283.51264
AKR1A1	14577.00823	15332.24042	12592.1604	13140.7498	8831.937637	14482.20091	8528.043957	15791.67908	9877.076329	10891.71069	13457.38657	13156.11609	13242.33913	15617.12328	8789.641385	11987.90747	14835.1126	18490.63443	13287.39041	12975.21609	18196.58251	13494.06844	10385.94801	19201.77331	17346.81093	23674.84733	24059.00114	22843.49411	22560.48518	20452.6756	18231.30825	21726.50374	16600.19327	19546.88085	12208.82571	19562.35971	10972.7541	11620.76604	14409.47451	22239.44617	14502.8668	20604.45466	12063.48655	16164.4643	23046.51328	18491.71988	25697.86817	14282.60591	23804.55885
AKR1B1	13133.57081	18353.55312	12271.01178	17064.09289	19612.44399	26602.99241	13045.91793	14237.86918	12413.85791	16505.66601	13379.46078	13147.98038	29725.56691	14516.02333	23159.66391	21808.92355	12498.83125	13822.69561	21707.16544	17279.56583	20765.81585	8649.784533	12621.60128	16057.69196	10527.26933	41366.05588	42117.46285	23999.30497	19690.95738	18335.12536	13308.49214	26964.27736	31880.13428	36583.0647	27166.05542	30388.38904	17743.75139	23109.08035	34856.86442	32169.85495	41111.14127	13609.62012	20762.21878	21067.99492	39915.54763	41230.90646	38323.74487	39626.35652	14168.48951
AKR1B10	22387.96174	29261.53538	24999.84221	29055.50888	17594.55596	25325.74601	13268.04478	14432.88181	16269.12446	30809.35851	30076.5047	25009.50106	22720.52386	23633.61619	16259.79936	14822.76982	22496.02387	15578.23307	14192.87853	10146.97326	40493.04523	34026.65831	18313.97223	16929.04938	12064.96061	39857.90909	42638.20457	36189.01972	35726.60821	16652.93126	5797.321755	20010.19011	14152.99744	32863.08767	22283.54108	24373.44351	12386.21673	30327.61383	33866.77164	41246.01473	41153.31689	21660.58134	10091.2462	38275.16675	28550.45396	34009.97896	19399.07839	10052.60254	14780.26516
AKR1C1	3374.684434	17806.60301	10725.17228	19585.72917	7795.696001	15992.60804	10075.5016	13585.45623	4880.226618	16295.93601	21165.59968	23039.34199	15382.78212	16539.95666	10000.98605	5377.714276	22246.47051	15246.85784	13270.02476	18402.20549	24833.56092	10890.66651	12152.43781	14038.61756	18543.13016	22592.61591	27846.14525	19077.91231	16628.34083	28692.92268	24463.82661	25654.89942	15554.48649	22799.52325	24035.42404	23802.87289	16539.29478	18262.17892	20244.82921	28602.44073	23100.7261	13837.46513	14590.62914	10532.95341	21255.61196	22662.90699	23771.7523	7612.401158	14750.87214
AKR1C3	56675.80217	60241.62612	63990.88735	60516.97485	62878.64451	60697.56637	60287.97201	56479.9772	60505.83477	53463.11377	61569.69448	59013.50509	57238.72928	66725.79385	54676.89437	59278.27023	56899.91011	65211.50592	57015.59648	61709.35923	55876.46506	64620.39995	57293.78842	53276.35955	36080.4548	60787.21464	68558.69271	64853.0401	63245.44779	73297.16597	61771.84106	66815.90592	68168.75643	62809.11352	61099.49887	57770.32509	63357.15959	67855.35087	62825.39306	68631.69323	61377.68432	61514.90122	63336.45696	62576.12339	61904.8221	61430.28124	64735.73539	63698.92162	56903.98077
AKR1C4	5984.264137	16506.54365	10893.40728	13633.99751	11492.50056	11951.85248	14154.40593	15964.85861	6516.151899	12204.28043	18267.43197	22089.49739	13725.78234	19148.05892	11104.18146	3679.22296	20263.28799	9083.195598	14301.21358	9916.946966	14965.83368	13189.20945	13832.71455	18942.7391	9038.502737	6501.648665	19708.33907	12733.09651	9806.430657	32667.86289	20344.99728	9765.67001	12413.65775	4569.591038	7342.520565	11678.70024	14717.57201	7232.424309	14283.96176	12910.25796	15397.78757	3631.196053	9832.570214	11070.74994	14158.19215	7599.302179	4833.043911	5495.920925	19063.58211
AKR1D1	3268.814362	8466.055968	2881.087334	5448.360661	5502.87501	6051.567921	5626.211865	7904.000255	2657.630913	1866.146057	3117.839794	5037.043429	4553.553563	5283.49984	2993.435077	1497.659593	7275.336338	6181.750787	4442.280117	915.6569504	3432.877444	2008.12045	6470.415247	7466.192649	1966.747435	15341.89186	13235.5106	15617.02813	15225.61121	5073.507867	4331.65874	5960.121459	7048.641848	5559.225301	4578.075623	2991.959042	4798.037695	6761.84248	7447.586561	8123.686898	4924.627243	7679.977586	2962.926337	4291.470391	14023.2563	7089.325903	7763.556	3577.542575	10786.64358
AKR7A2	14622.08813	13450.26932	6242.861315	15739.56567	12129.51485	15898.06301	9518.23364	13708.27849	8384.381198	10004.07694	13041.30418	12990.03149	17041.18505	16165.62037	9008.594865	13995.22623	10406.18808	18354.01744	13860.69663	13663.82493	14423.17288	13375.35491	12618.81156	12445.18184	14945.42545	19084.71508	22946.94494	17262.68445	15421.79846	13091.32631	17324.40784	16896.07478	13319.34864	11769.60449	6104.194675	5365.050611	9856.231288	13204.34358	13170.42424	19169.36811	15525.10145	11174.72621	11307.58149	18861.4067	18867.74644	16766.77992	22924.18644	20238.93278	10155.3862
AKT1	2521.949732	3056.988071	4661.716466	2028.181943	1596.833119	2252.994842	2506.09262	2712.808162	4883.493564	2039.077112	2070.818112	1482.651881	2841.323217	1748.070281	1371.779621	2225.049885	1590.901884	5651.11308	3188.78265	2880.027254	657.4831885	1565.021041	1456.706339	915.5128589	747.0026255	2830.43587	4544.717124	5011.788533	5735.141569	2326.22526	5207.541685	4767.634308	4148.714224	4574.086266	4425.826867	11439.66825	6395.304932	5987.037858	4039.756736	3793.427395	2359.939253	8262.846916	5041.83551	3574.054475	3549.503096	3434.097973	3689.411205	2859.674311	1147.03945
AKT2	9041.312312	13533.43323	9623.709745	14636.53885	11629.39674	8838.018648	14056.89947	12406.97614	15926.3766	12044.27021	9992.415627	14857.8993	14582.35658	13758.88345	12933.35695	9901.192794	11624.15318	7272.228058	9559.698282	15139.18582	8674.618452	13929.49114	13657.84698	11983.24405	9297.235598	7751.155766	11074.55053	5860.41182	16035.38253	12150.89608	9980.305186	4350.117833	12808.14566	10688.89072	5401.569971	7456.809611	5243.264553	13720.35383	10414.78482	12031.60702	6327.814884	4992.257591	12395.03486	9216.951605	10617.66102	9078.516399	7101.929859	12220.79145	15537.04012
AKT3	7283.287528	3166.705428	7159.197965	8133.393535	7191.501794	5031.863038	5982.338503	7466.819199	5670.160747	5619.967858	5479.610973	5405.885145	4727.217632	6640.281348	5174.066665	649.5517241	4038.829676	4797.427792	7050.88646	4415.060176	5993.544739	2892.875603	6712.797852	7008.548822	6320.898129	7198.804163	1496.094433	5243.624779	6638.354031	1093.665223	3691.670385	1081.917177	8825.097686	8869.751471	9888.75551	11568.98198	3604.550559	6931.256427	6248.535983	3323.029687	8644.931343	6816.392801	4584.82271	7505.470609	6078.765858	9929.933884	6495.781979	2870.768448	1147.158724
ALAD	9137.948997	16173.8621	11801.17989	10702.90583	13026.03381	12409.88131	10744.2776	15216.74732	8837.682498	12333.97643	5900.356631	15242.17612	18484.59169	14427.31538	11131.24724	4734.565574	14108.57701	13535.52673	13476.93065	8169.126632	9166.825906	13248.36069	8736.801078	11633.36654	10714.64537	7690.982945	12736.75934	7818.276053	10889.06327	12447.23124	16185.81017	5301.435082	10641.76612	4915.304716	3973.214134	5369.289685	11309.20049	10501.83508	9882.869916	8777.817411	5377.632249	13327.94916	9893.590429	16085.38756	9117.424277	8492.438655	5566.385727	5329.242616	12568.33055
ALAS1	22081.3228	35868.00085	33200.94111	35217.76831	33901.39729	34980.3542	27305.06278	40850.49866	26205.00136	35925.83147	25287.36662	42624.86598	39374.93954	32536.14342	25917.01205	23136.45949	41060.01789	24696.05558	33504.18804	29912.11034	9775.460296	44655.35998	29468.86518	41699.15675	7450.908123	33345.68263	40206.26195	34704.07315	33426.99088	42549.85857	46529.67173	22997.66626	38592.84853	29644.17855	14783.94224	34330.63216	27652.81368	37055.75947	34256.86902	36498.05679	22537.19765	43663.24473	29016.69213	28576.14571	37597.12319	30873.56806	27365.01083	24785.18376	43920.93693
ALAS2	636.234521	572.1207765	528.304215	629.9791448	662.5869413	969.2639394	676.4313798	619.9965606	776.1581775	675.0470203	678.7282692	769.3894089	640.2570313	666.3523692	805.5683793	604.7851583	667.5769012	787.600621	735.0743811	587.0488348	589.3170933	927.3848179	887.853437	764.2618787	832.6708848	656.4809683	701.6580182	696.8966761	885.8298766	855.9944436	1026.703536	868.3366548	802.3650152	1247.93784	901.9649733	2717.307872	1245.298451	944.4111652	782.653179	841.7322928	730.269894	2783.895042	1539.503253	751.9660202	776.8065191	864.1701536	647.8547085	786.0785967	1626.923341
ALB	33207.71561	38796.12657	40428.80288	37031.46472	32941.06998	35877.86615	31875.10154	34981.31842	41406.82192	39704.51789	40275.81841	38098.1487	34775.41729	38323.93623	36319.4433	30095.01982	36073.89538	31363.138	38397.7157	38046.26879	33051.96286	40848.07935	38838.07112	41798.60445	38874.66906	36716.78684	33996.68135	35385.57417	29354.35584	41347.42007	34052.37815	13131.67078	31245.74641	34601.89112	15274.43397	35699.41407	40134.30539	40685.89117	35965.72893	31814.7252	32840.11945	43356.5287	33034.69136	36320.94847	35862.18515	31631.64198	41541.70628	31317.06871	33069.85748
ALCAM	12026.96998	12157.66963	12533.49016	11829.07723	13026.03381	11657.11962	14740.14229	9819.347954	7148.045442	12254.86904	15826.41282	11739.20202	13010.75044	12236.96952	8226.794368	10579.97542	11316.19813	8949.277721	11854.7204	16488.99388	9922.78419	6897.923063	20876.66325	8267.171731	10336.04992	6997.736546	7861.996856	7818.276053	4311.352316	10273.78906	13354.62667	7352.538651	6488.598946	5474.406959	1830.71004	9420.436431	9439.796511	4343.482979	8548.408843	5158.059553	2680.998821	3047.08838	6892.764106	10167.60534	5937.031651	7062.832849	7694.205549	14042.09518	9074.463424
ALDH18A1	11416.22095	6909.734814	7799.099935	6060.382193	10585.1432	7753.303212	7277.910929	5814.468215	8768.357453	6140.514685	10538.90713	4570.373431	7161.950205	7280.819882	8691.63334	7872.502227	7836.926555	6639.727713	7117.472047	12325.55617	8096.447959	9203.550571	8666.087026	4777.117268	4075.231984	9478.081357	12345.19956	8081.831907	12083.13948	11008.78527	10584.41295	6500.618643	8986.433953	9045.815016	3165.238483	13050.55832	10493.50643	11860.07689	10940.19217	11599.95604	9788.646451	6376.664371	11870.99806	9287.391563	7679.828127	11297.49735	10131.87946	16591.23024	8955.849479
ALDH1A1	28104.51716	28975.53951	32953.70307	29310.24669	24607.70726	27875.15919	23314.06947	29308.58627	28568.87863	24096.72876	24137.8782	29124.57552	26281.68544	30972.17701	15966.57632	13723.11756	26303.85554	27919.07663	26233.50444	26393.87866	26593.81879	29341.52693	24474.33697	28875.25666	24639.34647	22483.63109	23245.1657	23460.89799	23255.00889	21929.16821	23141.63917	25699.87078	21331.59144	22776.14632	23289.29225	25327.68565	23819.61861	20181.725	21326.07981	25178.91347	17194.0763	21906.48689	15441.09918	21678.85913	25714.85003	23564.26876	23204.14577	11214.46359	25571.11207
ALDH1A2	1254.903267	1798.143604	1115.899663	1185.827141	1782.325036	1495.934136	2546.985542	2619.676836	1491.838624	1056.632152	991.320737	989.8451894	1389.830272	1445.529657	1024.144588	1456.740286	1427.97454	1100.300423	1117.925548	1459.128554	2035.645158	1174.260729	1299.446834	1386.326919	1427.719456	1148.145855	1076.456668	3840.960792	2087.09222	1265.698233	1280.244697	2464.839401	3862.149746	1245.165473	1167.529502	2917.024135	1535.152534	3876.776296	1938.305907	1758.156166	1443.478272	1290.119793	1221.936281	2004.055952	1271.45216	2827.491975	2519.225273	932.7824791	3202.628156
ALDH1A3	862.5964024	1471.687692	2167.294715	1504.540099	2373.056703	1483.538336	2273.806927	838.549057	891.9281564	1491.045758	2248.75549	2079.7288	1479.77536	1855.11728	1230.265953	1473.002288	661.609267	1483.93437	3583.667444	2581.130343	1916.918801	588.4846927	1328.456199	1148.92382	1018.509522	3407.77478	1617.854753	587.9250357	760.9934485	710.7537423	870.5952604	647.4911229	3589.813871	2897.072501	1509.582869	5184.15129	764.1043186	1238.911945	4774.001339	1392.173265	2341.751635	607.2226289	676.3182513	4183.613203	925.1569498	3084.641344	1349.740428	1233.518406	8710.362753
ALDH1B1	29069.62858	14065.10771	10243.77214	8629.970734	12307.23525	12647.56191	8456.148461	16984.90047	6405.476492	7269.008303	5355.896524	9112.333964	11955.76639	6958.998459	10407.0489	4515.71744	10503.5531	8215.251569	16341.84841	5770.393549	6136.100709	10294.19103	6287.336409	15947.32569	9610.129732	8054.941886	18655.13398	15860.9833	12522.21977	21211.16573	21768.43362	10318.31202	13471.40022	8575.727199	12835.81477	17621.94088	17385.26693	14264.72961	14171.38881	17628.31072	6994.162304	13537.25377	11250.47717	10887.17059	9567.549795	10836.31963	9519.333034	4621.764096	20179.01197
ALDH1L1	8786.349705	23537.55457	22760.06953	37040.54758	21033.44581	25754.22005	19435.77137	27153.45417	21106.25618	21773.80878	14345.62333	32342.92831	31559.81117	24426.39094	8232.803034	2588.543291	30323.96739	19134.44744	30964.34187	10633.86781	20939.72868	28875.7696	19287.05709	26674.25141	14910.72592	21915.30461	39482.96472	21013.74426	21995.59593	30573.76754	34271.4601	32153.45437	16371.76288	22225.72591	11422.45808	25175.0103	27248.87854	24081.95142	16920.06082	32914.02856	16051.94351	31735.73853	12708.20244	1472.574053	26402.65201	19938.65673	21011.23567	5966.458449	39292.90338
ALDH2	4291.047853	13636.75397	15891.38664	14002.58135	13255.5353	9410.24991	11231.49512	17236.83376	8665.788331	10857.30016	9951.815769	12312.31954	12654.91223	10209.99834	4238.111617	1911.241871	13674.3043	6957.244373	7960.502729	8369.810887	9015.565004	11384.96787	11566.52364	14316.72458	10012.68704	7115.245105	7100.039218	9913.256374	9309.048909	9763.308192	13516.0881	4495.338928	12390.99882	9854.868387	3271.754568	8928.300899	5467.836064	6484.411466	8545.515718	10633.80369	4442.00245	13451.00976	9185.071259	8650.479561	15007.17453	6401.707301	12911.21283	5056.952575	11548.39434
ALDH3A1	1223.864781	1674.782848	996.0162273	3641.860015	1057.619638	1712.736684	1121.346253	2352.598932	5306.725583	2201.095903	1060.719717	5115.871262	27939.95394	1587.522115	1468.417287	822.0106991	4054.022227	1744.172752	881.1789298	996.3475807	6094.326971	1180.777033	1038.404945	3395.385842	1393.504207	1589.894444	21075.95571	1137.956373	1381.559018	3907.440069	19221.20541	1337.820466	1019.302012	1777.118069	2603.621252	1452.61223	2025.54871	940.5117658	2466.896558	5587.806871	1260.582003	11792.56371	1491.080499	2220.667031	2224.564849	967.4457408	998.8128194	899.4360485	1730.396433
ALDH3A2	9427.128231	16278.6722	12539.50295	18331.09779	18234.74165	22830.51491	19784.93014	26336.974	21034.04432	23612.80289	13712.53444	16487.52137	33085.72522	16660.57826	18095.15217	10688.65542	27132.1639	20678.31002	14092.2112	23694.49811	18694.20899	30964.24464	13358.93356	22480.94418	18544.80296	22410.62319	27463.92175	16230.80523	12754.99055	22626.21415	23693.98565	24283.02435	17520.02936	18635.40832	12004.20236	12983.63611	16996.33142	17137.21253	15859.27518	18760.0424	9234.519355	21623.50829	20079.99305	19655.08549	21263.79281	20336.95565	15994.76507	15465.55619	9259.60212
ALDH3B1	890.3488033	637.9796821	728.9140736	937.4463521	901.409528	2505.302139	965.2406963	459.6918139	1275.710739	1565.528247	1019.755818	635.1616045	468.0815411	1064.236903	764.2445631	2564.472536	1081.118187	549.0258477	582.2940334	1889.502732	878.3642281	2463.12797	564.056366	509.3978635	3785.911214	1826.152325	1328.453147	3547.124101	3340.499642	4660.303211	2182.889276	4745.11456	3543.421198	3668.615168	5795.275086	4508.904589	7302.115155	2038.206797	4037.220441	2685.573939	3150.749177	3009.981843	3865.370225	3773.558412	1415.923882	1390.974779	2018.252855	1382.759297	4869.516631
ALDH3B2	2247.612994	4152.068455	4917.93978	2761.82381	1051.071865	1367.399129	880.6194816	1956.05139	4876.92213	3533.845194	2738.560544	3479.662447	3762.305413	2952.867117	3606.335881	6415.351995	1743.446585	4260.778889	3855.501202	3438.307695	1076.65894	5139.47238	1323.837481	3147.924668	1293.70648	2426.380009	4181.304586	2013.471641	1196.528087	4940.638536	1904.047312	7902.561771	961.453118	1584.127599	5108.6844	1134.685468	4741.269543	4601.552941	2048.901845	1297.474687	2528.168219	5431.221381	3168.100565	743.7501584	2335.329282	1479.474276	1037.17492	1892.170223	3049.568362
ALDH4A1	4936.979593	4138.907769	3937.664176	4232.980419	3718.966013	3949.995916	3701.122269	4898.468012	3771.324475	3147.361277	3167.252248	8244.188892	7095.641383	4935.359421	1703.262491	3089.62479	4193.991974	3081.087237	2568.344676	2741.639084	2628.004847	2577.076998	3890.209877	3011.283943	6283.848913	2645.932644	6277.885108	6162.925832	4422.743753	3948.451042	6181.714131	2994.640935	2356.881126	2651.603882	3667.774972	2307.029782	3158.000505	2495.086848	3952.970922	4908.416242	1256.112791	4119.84956	3906.549544	3859.376708	2932.219288	3832.466084	3355.160571	4926.505989	5064.795663
ALDH5A1	10936.77373	22410.15605	16856.67003	20805.27823	13596.62983	16984.83479	15207.11438	17677.53306	18842.59906	13209.79323	11632.78725	15892.88352	19454.82903	18066.53127	9084.645211	9787.419958	21310.14	13714.47192	16732.48538	10302.20687	11075.84209	21215.61407	12476.5979	19824.66343	12546.23095	17508.84198	22766.87925	17755.87204	17896.67558	18591.01339	21045.55058	18039.6255	18220.23309	12523.25288	7301.113426	22964.59471	17911.35122	17348.64832	18495.11651	20688.02471	15073.33731	24582.19019	19995.43059	22448.92212	19503.48651	13735.12411	16734.66526	12042.28162	27546.39794
ALDH6A1	16951.71652	31700.51952	28064.88609	26054.66322	30072.29195	29098.27079	28218.02879	34763.006	24823.22445	27283.62104	14227.36675	36375.01995	27308.83087	25194.91447	15708.35438	19715.26505	33560.35691	28111.96386	30402.25389	17377.31685	20309.28218	22836.07289	19798.14193	34490.54011	27464.94332	13909.57994	24788.42288	20936.1071	19443.84497	23511.56184	30657.49695	17459.37412	33459.73361	17235.54874	12835.87376	16830.6039	22689.5799	29276.4383	18098.85361	19543.53767	12679.51578	33481.87597	32176.27627	14918.98772	34017.3733	14831.56633	29209.73126	14084.09178	24810.67962
ALDH7A1	5962.242397	9773.172981	9000.106485	13506.3047	12185.12712	8282.761582	8251.992701	11500.65261	8600.910622	6612.013823	10922.21222	11264.88271	7471.615448	10126.722	6981.514707	9602.479048	11352.59181	7425.518099	9039.635817	7627.375679	9657.546694	8587.046071	12445.44615	8424.620804	7062.464665	13166.86575	10967.89175	18606.79813	16016.11259	10515.85033	16778.78139	10084.42416	17069.43905	13650.07553	10902.79334	16577.46011	17647.91473	12545.9482	13116.76854	15971.78608	12231.72154	16623.23968	14571.16167	13018.5089	20044.41271	10167.37353	16726.00059	12129.23449	13421.37168
ALDH9A1	10971.36064	13667.98735	8054.432721	10702.90583	12749.31926	10128.67789	8144.740883	8195.82819	6290.650068	7076.254675	8286.095765	10443.8491	10626.55289	10852.1291	9935.194473	6920.17384	10491.60361	7973.368106	8423.509686	4445.245941	12237.57494	9475.208026	10909.77928	8430.498732	8935.439195	8035.428371	13073.6033	9190.675461	8635.751937	8908.362734	6365.783581	9511.162389	10044.87414	3292.9083	8611.60307	8053.273551	4289.885659	7061.67285	7112.285292	9706.904317	2728.333463	8721.669933	7627.863604	9463.642286	9871.910374	9311.291521	10703.15493	7137.931801	8721.135952
ALDOA	7651.512171	2613.743224	5090.145529	2139.272715	2160.611614	1489.000518	3226.586574	2341.593475	7287.858605	2936.275289	4232.424072	3254.740155	2278.673448	1604.785499	1781.39637	4536.384931	3889.653404	6729.446172	3375.292016	4369.613074	4398.713548	1746.177873	3175.817564	3113.48012	6365.35998	2096.35903	3801.409326	5885.899284	6329.10115	3719.181082	6581.492816	7204.426205	1361.560394	2374.226213	17611.96811	10275.29085	955.132594	5892.829955	4378.707086	5037.523525	6358.084676	9407.744239	3439.552782	1518.10364	4466.06022	3792.098106	4566.907802	4524.749554	6878.886636
ALDOB	32425.77309	38781.33621	37297.55008	35154.48164	38927.23664	37802.2584	34025.69137	38363.35877	39713.56298	36840.53905	32405.32388	37941.57783	35395.22724	37924.88359	34424.88203	33825.70963	36295.06671	34452.04632	36517.56085	30812.46077	38714.00642	36665.35134	30387.4872	37598.3329	38459.27757	28793.74206	31041.63135	31181.73983	34311.35509	33195.13217	25448.48459	34075.80791	33586.88849	31062.1746	24054.96642	34799.14603	36312.87281	32654.98004	36866.54182	32704.24006	31959.98232	29306.38211	23389.9605	34419.75558	34746.99239	36659.92838	35721.15458	26193.61777	37068.34944
ALDOC	15215.2113	12105.51584	14935.26055	9650.103811	11476.66861	6461.885395	7592.790814	14173.6402	11354.51549	10766.44123	8812.483115	13230.01514	8066.235149	16826.64308	8560.874548	12441.3338	10095.21617	7774.061012	9818.849602	8632.836859	10108.0022	10468.74416	4697.324145	12152.22795	9550.850903	9407.96456	8971.084193	11259.04031	18420.38665	10976.13819	9039.537418	11385.82533	14605.92177	14168.43804	10435.39057	8703.978862	13336.32347	16422.48221	8901.80247	11187.43859	7118.2552	12753.85305	9867.24688	14263.65286	11198.25424	5572.674389	11209.93321	8668.64711	5919.333398
ALG3	10433.98928	12092.54013	10197.1316	11366.08351	12129.51485	14032.31455	15378.04302	8902.149369	9008.887918	14860.56843	17488.10514	12368.98416	15002.61092	17920.06556	13356.26568	11578.00757	14054.05981	10656.96552	7571.675601	16193.72629	12139.59699	13120.47576	15932.37337	9163.833419	16518.9547	7489.84027	9789.78419	14496.23541	10056.44178	14005.32115	8199.945913	9602.155327	7287.298054	5872.521919	7519.192046	2273.644962	14175.46413	6927.128177	11199.54781	11958.62629	5536.331557	13582.02423	6849.188197	13442.5975	7214.686851	8285.768766	7410.115889	10883.99603	5793.386731
ALG8	11099.12801	18978.77829	12965.34776	17148.47736	31320.65629	13848.5057	13173.26944	12958.16055	12319.04768	11129.45658	24142.26678	27457.91331	13896.24641	19367.06476	34335.40066	13132.57311	14427.01266	16243.97868	11653.48627	11929.45024	40859.45105	23082.33457	17450.00054	20632.68566	39293.59125	10728.55097	14991.99648	13221.12984	11141.52925	13868.74123	13387.94585	14852.75204	11292.70115	12237.29583	19662.37284	2462.075675	16833.39948	16536.2158	13779.4793	14679.77489	12265.08218	9168.428581	13933.97768	17679.59364	12340.94465	14094.61638	14000.31707	12776.36861	8582.832474
ALK	4238.013733	5664.103659	14027.68743	3067.832993	2894.493256	11521.89169	4688.572213	8433.74685	15637.41776	15847.57832	3724.030051	4250.388039	1421.476236	5492.200411	3990.155583	1087.736979	9732.784395	22196.59855	17924.81319	995.884629	3308.800638	914.703786	2050.498532	2411.918339	740.3324101	1046.502176	972.6954784	969.8270711	2065.229446	1879.731169	4898.959514	1190.751841	858.088264	885.0957109	1104.103434	969.156851	1423.562337	976.0124274	868.7741206	870.8490413	881.0237322	1399.08755	1008.956927	862.414375	862.6967164	826.9057278	765.9261003	1920.855036	1380.19917
ALKBH1	3986.167739	4862.739566	3863.513702	2672.824527	4739.685225	3890.508091	3303.01768	4375.550975	7290.570392	3318.220066	3202.7038	4963.594251	3869.505944	3195.624409	3533.043481	8757.452755	4730.197712	5204.576627	7994.388436	3982.405586	4577.439284	6014.079156	2955.815508	4196.495843	5784.06233	2130.045039	6149.411837	5454.041001	1384.819415	7843.670435	4170.593229	12999.06617	4610.075735	4288.566142	12277.45187	1105.535196	770.4966426	4876.934275	5616.445709	2663.833342	2528.168219	6919.848173	2639.747572	2601.905693	2294.681144	3581.040514	3186.892883	5377.482063	790.6241678
ALOX12	732.8112795	1321.001807	958.5372279	750.2651872	747.7309125	723.4807451	794.881337	1829.971583	2546.380927	780.8924656	601.1786562	715.1543269	882.8909089	727.4862673	818.8886829	777.5218707	885.4352507	664.9452539	784.9765982	744.9744671	657.3390151	1052.442386	928.8313543	695.4123882	784.0828657	898.7178289	872.2441276	863.9192078	1236.626012	997.8816921	1267.900133	1146.571869	901.2709912	1039.173828	1075.123297	1151.451766	1244.141553	5337.422536	867.3349493	900.7713676	872.1947391	1082.173382	1256.100659	850.9761414	688.0187197	916.4121545	797.732208	919.4758007	1031.624487
ALOX15	2007.996492	2897.712489	3702.529683	1986.138277	1862.982257	1407.724142	1842.936405	2282.552385	1247.157983	2598.487097	1601.325245	3362.923799	2715.535398	3143.857576	1654.985451	3488.434498	2248.603674	1937.590606	4103.918408	2293.906545	5634.191075	2318.970804	1901.472869	1234.154673	8823.560085	1288.555148	2344.350129	2837.01284	4834.639277	1798.220153	1866.855148	1385.8845	2081.083947	2211.224814	5409.186313	2281.895243	1731.139887	3719.644429	1410.905942	1424.838377	1252.841563	2208.603821	1864.995326	1974.67239	4979.926899	1569.81351	1320.620018	1117.171965	2265.523619
ALOX15B	797.9558944	693.4304423	966.3935667	653.3398446	618.8975359	910.8687561	642.8905376	630.535246	649.507432	670.8978347	591.6153801	691.8919096	743.5080053	982.172826	803.7238957	858.4996582	764.5945283	1258.772951	1274.391245	1141.083029	949.5533699	660.9502819	1070.208911	644.7671326	624.6795368	1261.551364	795.670525	681.9300186	2953.846728	699.2703171	624.277961	561.4901829	643.0900031	7121.738763	601.2923386	641.4316408	852.0268083	2304.967288	682.6129609	915.1348273	663.3115636	681.1026695	2628.506788	13066.32064	2070.296752	1070.034071	799.3259958	1302.764453	1069.238129
ALOX5	2239.530696	900.0282749	846.8085877	1400.493908	2419.549398	1769.840087	2413.953504	1276.818496	1265.756006	1060.513048	1631.076428	893.4543523	1209.076586	1811.68096	1512.379887	799.3549195	1670.209611	2115.283037	1647.450312	1287.544695	2580.471692	598.8826314	1421.562222	827.6888371	2814.45126	1488.390123	547.4781837	1012.676767	710.596735	677.8879264	1441.746519	738.428111	2823.649267	2094.702717	961.9543491	4226.866833	822.7987724	811.0699947	1890.041344	2108.380051	3894.792998	2644.399962	2139.759917	2559.565153	1771.178727	3241.060419	1859.37195	638.8113772	2457.652958
ALOX5AP	4396.095908	2313.962626	1428.889371	2122.261543	2261.571893	2453.724196	2902.204413	2097.25498	1206.026177	2220.236446	2863.270511	1217.858085	722.8045586	1432.903081	1834.084379	4605.770996	2235.373503	2533.654051	2233.689631	3042.16871	2685.268826	2250.058484	2667.466219	1247.293411	3753.730991	5204.935558	3278.842537	3693.134801	2271.308417	3708.420983	756.7199945	2690.498747	2979.474728	4275.274582	20026.52438	10213.53899	677.557554	1279.435982	4239.952076	3428.377387	8741.784657	619.847948	4483.420539	1906.795399	2483.295556	5195.138067	2241.960815	3361.244059	2444.388846
ALPI	3834.861853	6455.086401	6413.96368	4424.009863	8831.937637	2014.394404	896.9355916	2752.173442	3800.141619	1198.780137	5835.439205	10854.84249	1189.949778	1983.661007	6473.695647	1806.139383	1124.290703	8660.577707	2191.719672	1211.736706	17530.64892	8164.707781	2316.962818	7402.258203	18824.51353	2199.26673	7267.077216	3188.55876	5920.558857	2941.118456	3254.188853	5530.681936	3010.41725	2217.004854	8809.058841	7315.323374	3177.436313	2293.296184	2195.606828	1424.838377	1643.035847	1548.363622	1409.693605	1473.139453	2324.01687	1970.310823	2207.540055	2898.00416	3762.472998
ALPL	803.714927	7651.247557	4060.552613	2275.759792	3659.391527	3237.774792	1616.040658	5307.504869	3336.928587	3924.755114	1955.76642	5556.563369	2567.164644	4652.488862	2569.990943	5268.014143	3251.33461	4463.52387	4072.542263	2190.832564	7978.513718	1858.790482	854.789696	5615.517548	3852.97741	4035.305378	8566.366365	6554.030104	2446.969804	3574.188309	867.2309815	1001.90812	2954.133846	2806.67227	911.0460106	7262.654066	852.0268083	5583.804726	6123.188206	5869.746351	4768.038334	7617.055761	854.0192689	5278.446942	10358.82405	5858.948252	4742.598916	2722.935068	1538.919129
ALPP	776.3642632	734.7903884	906.2849194	716.4998291	700.7125734	895.3892708	822.1771553	755.3695967	978.2511201	648.5069624	777.0243418	722.6713165	713.1626745	688.0296847	733.3429642	799.3549195	751.6920578	820.9681588	680.6864442	668.3979617	818.6197772	723.4310366	776.2929427	657.27912	756.2858925	1148.145855	1199.402361	868.2084243	793.6210322	831.354984	758.5371322	2141.323532	761.77622	839.9717266	767.6488173	774.0529378	796.8769509	771.251044	758.4184212	779.1585604	772.1880854	1074.968091	726.2840215	811.2547338	706.1971621	1020.908941	814.9634333	671.444654	741.9100891
ALPPL2	606.4203234	692.913583	894.6483633	1040.99063	595.0968248	635.6442254	763.4368057	625.2576505	1401.498813	647.7813295	673.0956431	602.9789069	889.1635927	690.9009884	656.6816908	622.3038099	780.0389909	598.4264111	690.5300138	634.6941536	631.4382985	673.703102	717.0243617	746.4789497	846.5956968	884.2160368	904.1353986	817.9557526	880.9287852	804.6775602	1023.669718	891.7969778	753.3451243	608.8079742	891.4572487	941.9817544	978.7356419	746.3607482	909.5513867	695.8586449	777.0126306	1248.440196	965.5951159	738.5932842	1038.865628	756.5242036	637.2836762	796.1854726	1351.345994
AMACR	23662.89174	9969.734796	6947.515764	20190.84449	6428.28757	10344.03908	5887.022802	10806.83596	16390.50742	5498.595245	4884.836378	12067.19541	25266.53756	10882.5	5929.302959	4143.048386	13654.24307	10406.3407	10722.35992	6258.165324	5959.074099	12732.19831	11683.16892	8604.590252	11384.86325	6281.244336	21570.72124	13499.1064	11871.59341	37607.3844	41332.98117	16517.28667	12004.89957	22142.51565	20667.37934	7772.318658	20305.26378	12420.7713	12328.76305	16575.64874	6804.159292	25393.28652	27849.98313	18820.48676	8960.374198	10991.59477	8711.630138	19691.09842	19679.93461
AMBP	53987.26923	51325.90357	61987.59114	50385.6202	47473.94587	47655.79255	48639.04652	45611.57603	57743.74165	52003.44793	49219.98613	52235.26727	51602.4469	48870.60944	48724.88734	48418.45044	50641.53807	51456.88778	52400.61923	50250.49682	55864.62238	50289.04792	47312.54856	54710.45095	50663.70087	53680.58232	48549.62066	49095.92972	54744.87103	50175.74881	52429.80113	21992.50359	52026.38049	47658.65974	30895.91491	51105.558	50097.09013	56706.3219	54773.46089	48146.96955	49234.23584	52830.13019	51616.14898	53878.806	49080.84059	48883.53804	54127.64867	43726.22422	50779.91587
AMD1	22881.39196	18294.21862	15942.35719	19446.64902	18165.22143	18012.72379	16647.93801	17800.29747	16061.35451	21094.99133	17609.6407	18393.10787	13842.03886	14561.51478	22080.86652	21352.78557	13116.41689	21344.07575	18248.22884	25131.0431	19780.01433	15433.95314	19431.4894	16723.43444	17229.54186	17426.95283	16205.85849	18380.24982	14366.57863	16651.08371	13799.85607	15906.57554	15343.82205	16836.76398	18816.5244	17061.94062	14364.91543	6575.503829	11398.04963	13618.65139	18309.93537	8897.79593	14228.8677	14812.86013	12000.51187	17044.03846	19416.05552	24565.31078	10248.73124
AMDHD2	9374.171225	4307.071549	5967.830918	7620.678254	4029.893887	4967.784464	4601.719552	5343.228246	8544.662321	4939.370564	6582.240762	7011.35455	7434.344765	3516.055382	3070.850728	2952.336818	2330.005829	5091.557066	3129.910723	3317.97458	4770.302655	5796.568708	3954.284691	4521.567563	4521.912266	4211.028563	5410.372824	5908.209104	7990.070499	1960.333716	7763.112976	5778.184418	2318.799585	1113.459949	3372.530709	8814.247438	9104.624626	8527.960593	6105.277775	5766.315826	3541.415837	2763.196535	4929.03872	2162.475004	4642.714479	2518.465154	4150.246437	3256.05713	1063.29495
AMELX	3574.410687	7479.94265	4650.257036	7946.85521	10205.39936	1536.180997	2364.385684	2068.277448	3885.397582	1358.740959	10862.3543	17944.79848	1112.466871	3262.442553	6699.294603	3260.001306	1907.073695	5617.423774	1401.57276	840.4449989	29293.52542	10026.8216	1309.021351	12803.5258	30209.00027	2088.773971	5494.60482	1858.6406	2272.073508	4006.159322	2254.56407	4692.507234	1134.451209	1121.305893	3197.253774	1663.452415	3060.521636	4440.640146	3027.436707	1816.774817	1292.889045	2736.785843	2820.772001	1487.212664	1292.913447	1231.936775	1086.549411	2505.277306	7414.080414
AMELY	6364.447864	8255.968664	23034.09364	4611.239513	2722.550515	13683.16117	5308.732266	13794.95992	24112.0286	26176.27197	6311.536006	4048.797172	1496.8798	9448.231869	4514.780283	1338.012769	14360.18422	30792.03549	28200.82136	1667.204001	5791.560798	882.3231007	2772.816747	4916.851143	881.2111525	1439.465595	1537.33861	2507.403455	2394.293779	834.9353543	2548.220286	949.9224817	2151.610757	825.4452409	939.6398111	1036.794625	1289.400553	1795.346952	954.1125016	1202.769402	828.452754	1086.170417	943.348468	690.3574623	1022.618694	778.6665361	619.3053825	2379.120663	1152.989128
AMFR	4921.678275	6725.759963	5899.093146	5388.086553	4631.990578	5086.810577	4482.300604	5490.523134	6301.797108	5731.057447	5315.657001	7279.12284	6177.340568	5477.337507	4961.478738	7736.990093	6574.939572	6148.755284	6315.104064	4321.41806	5638.238266	6975.327008	5355.068682	6214.835538	4928.625567	6520.197169	5514.778293	6226.367716	6171.684684	6341.932294	6626.59781	8961.706001	4769.888853	3136.364864	4318.813403	5857.099952	6212.616375	5028.445587	6141.395374	7452.308358	5494.858103	3204.128892	5287.188018	6185.831433	3688.908653	5920.785021	4969.89128	4104.731124	2811.191906
AMH	1547.046252	1934.114348	723.8944481	635.5314346	2120.97937	859.0638908	970.7987166	648.6552731	1335.607224	1349.920303	673.0956431	679.0972904	816.8177876	625.9713578	1045.797856	1225.456023	703.4763388	3038.497628	666.1224534	878.6249639	537.0305398	698.6678069	621.924341	4215.883435	1416.236438	707.1345705	825.8813313	3655.989664	3178.198786	1763.407243	742.2961054	723.2853217	2071.419496	671.2220886	1042.870858	866.3041397	685.7478216	3943.414235	1403.033617	681.2319252	747.7179005	704.7948331	899.4742233	705.2084291	1580.960771	672.9385941	1958.110914	1590.594396	6991.262295
AMHR2	611.2206437	1027.052681	719.6051565	651.5841633	1147.335271	1109.40133	698.0069819	1925.403931	2694.231609	1882.974468	671.3030004	571.2201432	738.1934069	906.1872855	1456.049904	645.8615761	714.4222234	707.2140505	1238.165639	1149.523999	506.6470487	605.2960137	1156.19307	844.3406833	632.3590609	752.6138277	726.4348446	826.9838063	760.8601748	922.7138833	723.4899711	706.682987	882.3355117	2381.669375	956.9260568	804.7184697	2799.716003	1107.231712	819.4239066	910.7848603	1485.137211	1257.631393	1136.837719	725.2237033	745.2464913	1780.454918	1049.583569	738.193954	663.140141
AMOTL2	3781.351504	4180.979717	4339.224063	3930.430504	2582.083024	3920.204347	2372.181945	3090.296899	6431.801594	3090.732503	4758.936314	3520.548501	3101.941629	2573.011349	2859.782415	2472.474468	2414.027872	2396.652345	3212.383336	2958.42707	1873.875882	6269.327202	5930.677886	4742.343256	5603.60998	2379.478463	2695.513463	2813.892896	7552.106135	3665.545631	3812.5532	5732.153531	2682.869192	2916.537124	1751.568325	4724.192266	1428.080344	1051.321644	3672.762264	1824.976466	2282.561162	6935.40145	927.2212553	2750.836102	3726.460732	2186.845336	2499.571694	802.3062916	1823.049177
AMPD1	1232.606743	1122.521335	814.202884	1091.554596	1129.74903	1106.613605	1413.585408	956.9005828	882.1987939	841.5968052	1011.941186	1143.133988	851.0460259	1214.742163	799.5314899	1087.480736	1050.650849	952.6757741	1132.62672	829.0829933	1821.976511	845.0567682	1033.769499	859.7774259	1179.361087	1013.497038	1006.120517	1167.896106	1041.381287	892.740991	1085.105079	1486.030375	1041.539717	2485.60682	1076.893348	1299.671894	1305.052629	2587.743919	1565.148171	837.0437596	853.4066264	1178.520737	1111.859448	1508.949892	1409.859714	1025.304533	987.7716587	901.7042244	1351.970155
AMPD2	7501.310911	6657.774897	6878.6946	8166.813704	3855.405243	6113.76551	8812.360165	5670.842368	5306.725583	9064.688149	7198.747374	5595.057822	10185.02964	8268.429569	2782.131819	6369.046808	10779.32723	5077.436043	6415.800874	4632.459892	4481.225251	10740.59862	5689.017847	5177.131494	5254.604381	8618.308377	7885.657876	2866.262724	12523.06503	7186.661944	7150.171355	5971.29685	5780.970444	6686.933121	6990.739497	2165.820526	1965.876726	4120.119369	3264.573418	5618.299025	2930.183324	9338.165426	6363.540752	2731.1477	4520.714411	4656.66222	2760.23486	7027.200084	7990.959251
AMPD3	2960.689551	1036.202445	1668.014313	1459.427999	1646.639621	1064.257923	1898.527715	1183.782479	1400.22413	1481.204751	1725.780597	933.7625525	2344.481961	1389.334602	2278.211631	1852.730994	2289.01821	1709.465988	1315.922067	2518.683332	650.0294211	2426.887562	3405.552919	1129.454867	858.4765516	2367.812115	743.9364956	3296.501204	841.3736624	668.890714	2090.626669	757.5376345	2170.432102	2247.796548	8430.098437	3418.557019	1017.673881	2997.078199	1548.468098	801.1703883	4170.755578	1237.914923	737.040958	2234.162927	2013.036574	2156.138497	1228.137321	2304.817632	4023.989797
AMPH	1315.582251	730.3962976	1697.593834	955.1392492	937.1664691	978.1467549	619.978198	779.9042475	1325.927481	815.6145612	737.2643585	1365.918985	1479.892254	803.943437	1802.453677	1745.648533	726.5585738	1150.355345	1347.941342	1150.582534	1020.09151	877.0276006	1224.896822	784.3345409	2480.611428	814.5110447	833.3321314	825.8629215	1449.392696	823.4956362	713.3153186	3087.932582	1512.767766	1077.665864	1104.103434	1015.539848	1025.730009	1069.299262	2799.898288	1045.621348	837.7410142	1228.823031	986.878742	1198.390706	1423.636622	1210.183725	852.7228636	828.694894	1745.037377
AMT	3691.923245	5966.943324	6476.57814	3858.043332	3944.903421	2467.313451	3060.071913	4016.302584	11517.1228	7168.550901	5353.334427	7279.12284	5868.964764	4660.939363	4079.726675	15230.24983	3192.734321	8963.144627	6480.913635	6740.048867	2958.4762	12653.6188	5865.95816	7102.543824	2308.125091	6184.570494	10064.62757	2557.646509	4874.711975	9659.541704	4190.65122	19484.21847	4585.108791	6408.876794	11885.97107	5279.431532	8563.993925	10192.50515	2706.369161	3176.417648	4970.78184	8438.672191	5391.730832	3888.144405	6749.842607	2551.355413	3959.814212	5801.809167	6084.842843
AMY2B	1488.520018	2437.226949	1464.723319	2114.616256	2168.735981	2210.69295	1475.977476	1498.991377	1817.834959	1712.465662	1274.239402	2229.420684	2014.568803	2281.254865	1742.258632	2618.117992	3882.206598	1011.57762	1933.30228	1302.372721	1754.048203	2890.63768	2090.642796	1742.652379	2080.447552	3166.269928	3252.744459	2369.652007	7687.651139	2424.655168	3308.870023	4356.499227	2479.427588	3103.180263	2232.94622	4434.833599	5576.290933	2191.151827	2598.433563	2609.906801	1309.007958	3524.568895	2185.821584	4183.613203	4004.774514	2195.556354	3341.500766	3132.032844	2407.875596
ANG	4459.65486	44410.98364	28938.89028	9744.469382	39349.94485	39652.92801	19600.10307	44848.0644	16429.04035	35620.06024	25367.17411	31824.95039	49467.97043	39698.74506	34450.00894	25809.19848	34996.57044	42100.57828	26065.04819	11514.80178	8155.582386	19403.71634	24899.5883	39653.94915	5822.615796	26811.0621	37622.04446	47368.3213	39428.5145	37165.25776	34251.13706	25958.98933	37180.0405	23002.65345	8212.143599	29651.95244	41807.94583	30396.66551	42706.61213	34395.15244	16280.72016	51915.90657	32235.52946	41548.34854	43068.95719	19614.00294	32170.61471	20274.71913	32342.81403
ANGPT1	1494.856883	3763.043365	2299.448716	2503.320628	2412.39054	2418.946021	2716.0905	3366.526517	3658.462497	1656.412823	1608.654816	3869.893664	3275.009101	5063.984229	3344.471513	2027.338254	2046.990064	3235.039952	4072.542263	2084.900767	2600.564356	2826.907291	5414.290258	3801.240602	4107.530441	745.0320174	2059.553865	780.9455315	2363.363144	3634.434812	3302.528948	933.6302233	3197.285806	1668.356856	842.2568348	2508.057636	7247.424331	780.7133366	2523.780479	2593.393494	2193.580713	903.0508093	767.9034322	2555.33697	2284.675286	696.5597875	3112.434306	2119.107288	690.8896315
ANGPT2	7451.083608	10086.83427	11585.5496	5553.981684	3283.996413	4075.081082	6501.170075	5369.725452	17171.27106	7812.788781	5848.710311	10007.54697	8269.754105	7027.895788	5883.914593	20130.83052	3546.129929	14218.53215	12222.56046	8978.121799	3248.920818	16841.00287	5236.12332	10213.41818	5271.719033	6904.00328	17014.90629	5267.823682	4688.460687	15417.15073	5003.116238	25747.54257	2906.377508	5462.486974	18015.42276	6169.036331	4396.984452	14496.9353	7728.076654	6191.172237	6145.065652	8818.761407	4477.048619	4244.257202	9098.906064	4345.504189	3330.441043	7646.287995	9423.410923
ANGPTL2	2324.467713	2365.901734	5949.242072	1987.114293	843.8892937	1659.948354	2504.147737	850.6079457	2227.856755	1761.041304	2096.597244	1682.590719	1963.288822	2054.186397	1732.073542	822.0106991	1643.6476	1715.279548	3245.514023	1081.632199	1283.077969	999.6518153	1680.986361	3708.122143	1054.598807	861.1117591	4242.158086	1697.3769	953.9620593	955.8456891	966.3934947	3082.857483	795.4575601	1562.47821	1078.017656	12552.0748	1304.022379	3982.932876	1867.371085	1843.853925	700.6147273	2570.555618	1030.837248	924.9414153	1725.352736	1684.994028	1430.055232	1237.116956	1468.321391
ANGPTL4	2102.187196	6310.135783	3857.55443	5462.376325	5020.147343	1146.402926	906.5176757	1334.051275	3019.864395	1218.154039	4768.866697	12163.75865	1100.703487	2695.414016	3096.177732	2113.695248	812.3554482	5906.453086	800.7737323	1352.225033	17770.19219	7253.869678	815.5073417	8501.293262	19108.4881	1351.602496	5928.603201	1207.065504	1199.287152	3986.646061	2895.538265	4948.559493	1205.579525	2294.357633	6467.549375	668.3733111	5048.133918	1074.771986	1933.531475	1612.821892	751.1869665	4899.807538	3918.270936	1552.968159	1913.537184	1539.589366	1580.864261	1221.895311	7900.698692
ANK1	1396.078223	1432.155015	3318.646124	3194.578384	4342.499255	2805.779699	2423.416803	2391.804736	2273.246139	3890.184248	2156.719341	2725.147501	3245.938931	2792.311736	3126.283004	4121.119741	2330.005829	741.9890549	3751.533095	2670.818548	2080.119426	2010.688622	4128.727534	3917.875203	2821.282065	5158.330451	3326.415234	2911.574384	5949.160569	2167.302616	1395.874427	2871.814586	3050.159208	11477.73926	6132.522487	7844.885751	3153.614578	10506.18065	7906.118283	2791.368224	7288.896374	3946.785705	5786.548589	5417.271612	3919.800222	3529.890468	4484.981958	4996.257565	1428.846167
ANK2	2759.977186	1918.924563	1396.404406	1185.827141	1739.944459	1254.515732	1770.962576	1501.628846	2469.522197	1576.229524	1960.938848	2771.514086	1911.288004	1429.641964	1877.0065	3983.644753	1113.775822	1623.790888	1336.352171	1949.623356	1080.44739	2575.751698	1287.527192	1563.742678	1517.809641	1607.914222	2631.918299	1446.602814	1749.658424	3585.227994	2127.442038	5402.007994	875.3507556	1452.236251	3648.397799	803.1359873	2271.720794	2747.135296	1140.637748	1255.507747	1797.339363	2131.175273	2004.24865	1076.166195	1465.472842	1628.143457	1457.33656	1847.745579	686.4199272
ANK3	3064.249983	4196.487144	2696.781676	6127.680503	5904.201261	5441.151985	2336.213819	4109.817515	2125.089469	4453.536319	3897.873382	3975.534274	3637.219857	4948.238302	6292.205172	2486.429047	1444.036671	2605.948976	7503.876427	3624.079524	5045.292494	3734.929534	3762.535116	7509.748646	2714.072329	3605.225684	4545.889733	2562.940684	5230.79264	3748.934007	4488.127391	4331.951783	5215.300024	6178.974069	10325.11132	6502.877361	2613.411708	1006.333034	2242.554716	1640.286061	7897.843039	4705.841727	1591.602031	2407.498761	2184.421844	4427.09638	3712.885827	2652.707657	2490.829714
ANKRD15	6741.104414	9023.645244	8885.129773	6060.382193	7901.580957	8709.406879	14695.84065	16316.48375	10990.75462	9639.275315	2977.902093	6324.147753	14837.90587	11679.01854	6388.017793	5096.117021	12415.97277	6286.923998	7901.727219	7920.841194	6840.50621	8074.867076	9973.604723	6886.025572	5122.509647	6958.919769	14991.99648	8712.392192	12522.21977	14799.18822	15674.16346	4426.260049	13608.26627	5309.411613	5043.710351	8239.571882	20277.25806	15405.12532	12244.27967	12516.31368	4763.245376	13593.33297	21439.52528	12027.91553	10400.21687	9302.467234	11679.52952	12694.17396	11989.12886
ANKRD46	2126.849549	2290.674954	1701.458282	2241.307693	2938.358229	3273.790887	3525.158572	3443.621601	2259.881668	2178.238087	2614.905718	2091.48917	2540.869712	2503.337962	2286.737054	2928.837482	2952.402324	2212.207275	2282.158018	1432.248356	3339.100823	2934.204858	4332.606487	2498.676018	3158.008202	4018.064616	3692.107905	6389.42499	2733.975295	2913.570314	3098.298727	3780.230917	2884.174929	2151.433868	2684.288016	2708.642565	4260.367384	1613.118629	3739.626909	2793.265303	1949.623707	2860.288888	2870.368205	4563.737441	1973.294674	2118.886562	2809.541352	2667.232463	2401.132556
ANKRD7	2138.271668	1303.341682	1365.023535	888.0689582	1000.270759	705.691296	1088.797404	965.3950145	941.5010203	882.0738668	857.8487311	1020.622943	884.4327378	867.0709484	1062.924582	911.7446644	880.3077612	995.7308926	922.6907458	928.6127263	791.1970458	1087.030261	972.9990998	905.9247432	806.8502483	1657.323987	1091.83172	1090.596713	1200.367584	1035.472375	843.0333955	1574.263052	1088.018958	1404.347637	1533.855989	1604.751439	1669.62212	1422.987159	1192.101484	2088.035568	966.7811239	2104.404757	1271.518104	890.7667172	991.4703358	1066.780136	1100.765199	953.7863506	2249.388343
ANP32A	12165.908	8918.406901	10651.97838	9894.862226	9097.176869	10739.98158	10073.06241	10251.96132	10024.15226	10199.87164	10997.48112	9497.153266	9294.929851	9958.498556	9035.248672	6437.224653	10817.47441	8617.20498	9518.221594	9163.419228	9059.464927	9099.201872	8935.72344	7102.543824	11867.21801	12865.0926	8600.721893	12724.53585	11439.4367	8668.842626	14212.34878	6964.569127	10218.75463	11006.84825	10229.24571	15566.73025	14460.35046	7531.752115	11261.4279	11373.04049	11191.79445	10285.14879	12392.01562	13425.06685	8513.263606	11021.31558	14140.45263	12415.26175	13767.53858
ANP32B	16867.09008	13450.26932	16864.55386	14121.7758	18614.57616	17299.74529	17143.3349	13320.53864	11894.90695	16166.41991	12591.60765	13570.70736	13437.72883	11240.14916	17759.58733	18141.21776	14513.03022	14058.31231	12367.67189	15723.07513	17103.38101	16882.27876	14221.86029	12435.84674	19530.54275	21301.98348	15464.39513	17324.0448	14600.36123	19528.96925	19724.67261	17488.69081	22133.28507	20219.66816	14313.88908	19809.16197	17203.96439	17840.13786	17113.25094	23371.91501	18765.17675	13327.94916	20219.0541	27504.9915	20857.91221	29518.62197	26200.23769	31499.33091	10663.54576
ANP32E	25604.20616	20688.42504	18308.57978	19880.36368	18008.95884	20911.04573	21861.2478	18394.11188	17003.91266	23182.05395	14817.06961	9305.558558	18080.88573	18349.24764	23232.97245	25873.71527	17609.7253	24592.5346	19724.49349	26373.03596	2909.827672	16049.88467	17785.84823	14990.97218	2718.838607	13285.37636	13748.62793	10665.48411	11062.16187	10046.87002	12885.97209	9943.838797	11867.74918	12972.72509	13528.90794	14153.2449	12520.10729	7802.934049	10867.78969	11210.40005	15645.89907	17544.77358	13313.60287	15561.14037	10744.28187	13920.83511	15120.50937	19952.9724	18598.77173
ANPEP	12169.77105	8313.069045	4728.417645	5372.669115	8895.176381	7830.809064	9010.84543	7231.476406	13636.34149	8527.727406	7575.829196	5155.25877	7106.136719	7829.003648	8697.420074	11270.29343	6679.769978	14048.09734	5935.38168	1656.677122	8061.660812	8501.177404	4067.330924	6094.501808	3323.212592	6642.550975	5134.647748	9714.156291	13568.07893	4655.447239	7442.756776	6208.947264	7111.165955	1748.316421	9792.177758	1351.429549	997.679203	6101.130962	6357.477989	3671.411847	3455.377783	7070.830248	2354.654871	10214.41447	10181.26708	2762.541747	7903.381161	3631.2457	8780.811138
ANTXR1	1044.27092	1058.790916	2736.258767	2484.164866	3254.175847	1581.41327	2643.571275	1793.632631	1481.004196	1463.809132	2182.479298	1552.453553	1411.368781	1778.59782	2195.723792	2649.590173	1345.675042	1387.776761	1619.407359	1475.075268	4538.985547	1193.162522	3293.74742	1834.69112	2630.914821	1645.513758	684.1482922	1827.940031	1507.606884	768.3570997	1617.665402	698.0240071	1949.924888	2160.832427	1256.998696	4712.364824	1559.730448	1119.734087	1817.413461	1075.56383	1909.876587	1299.785002	830.807164	2803.581024	2453.73017	2979.804705	2756.526376	1223.867969	1970.225119
ANXA1	10433.98928	9945.898429	17551.97432	14035.24708	13662.24848	12051.4997	12587.96905	10988.91625	11316.73456	10355.94754	11428.65728	15738.87524	12133.85883	15824.10411	16442.47193	15672.12917	15356.90451	10785.47668	14304.78902	12839.60275	15036.26408	7546.320181	10098.46988	10051.26235	17229.54186	18462.39854	11399.15923	14135.77842	15421.79846	9831.590074	13613.27199	12056.97905	13997.53018	19262.54469	17937.7653	20862.03879	13927.10143	16778.23031	16637.54019	11104.96089	18249.38652	11064.81784	8771.596128	14190.74666	18623.52107	13894.79297	8771.000881	10517.49196	8369.600882
ANXA11	15119.43884	6134.743161	12592.1604	8874.440078	4758.878116	8186.693984	6285.851443	10614.24521	15771.69849	9896.192225	12001.65311	6350.835646	9031.09575	7662.161042	10407.0489	7997.586355	9779.77974	9977.317485	10812.98812	12203.753	3257.282225	11063.59506	7242.296451	6435.508385	4281.882726	12910.4661	13078.86612	13856.00594	10223.6287	12639.68096	11688.55412	18989.1245	9388.396125	13551.54935	18634.02316	19678.86632	12415.77363	13132.15426	9646.494051	12798.46566	10266.25525	15552.47469	14118.29569	11569.26958	9718.658431	10441.3909	10066.286	9153.69317	5440.428285
ANXA13	7748.805796	5466.674595	6298.353039	2204.587663	5987.740054	1117.924902	3375.263806	4252.275514	1149.09054	2144.670004	11199.87704	2304.130114	1252.916063	3652.839537	13792.40552	4470.380244	1758.160511	3514.423023	3089.035611	1807.702363	2831.286865	6437.248213	12433.78034	8689.800645	4799.066969	5263.642204	926.0588648	2389.124213	1136.008975	948.2884983	831.5145431	1278.376449	6467.848733	895.6488547	1112.204689	2735.418634	1308.61075	7299.035388	3682.390071	955.6590875	5499.849914	1628.828348	1080.40113	8317.503223	4652.300646	2373.037991	3031.048696	1187.065101	4136.957778
ANXA2	3596.405566	2514.579496	1565.852111	2664.822659	1728.644053	3212.328039	3182.231827	2832.848056	3249.449642	2083.037028	3001.37553	1749.587498	2241.065767	2187.532303	3493.015365	3490.808239	3919.549217	2390.994288	2588.16942	2158.993904	3952.388933	2983.034415	1978.762507	2644.225161	2408.915529	2064.246305	3394.918671	6168.537979	3289.852428	3155.249548	2942.581312	5576.602716	3382.72818	4684.881038	5345.217049	3919.960763	4798.037695	1167.19248	4971.557388	7856.823345	10003.63822	1981.684552	1497.651618	6065.736537	2917.310655	5765.688377	7019.031002	3408.671364	3003.917932
ANXA3	7049.986805	3326.336542	11709.40858	2897.810968	4483.703491	3352.924121	3036.516312	7393.973706	1598.827066	2518.80293	3642.756406	4584.486678	3810.0979	3685.421067	7126.333463	3070.414704	2235.373503	6494.634732	3935.128323	2116.496802	3632.126748	693.3514608	4531.891442	5314.88663	1766.214821	5151.479277	3560.921483	3538.953941	1620.8128	3453.457426	3295.889587	618.3400368	3048.201663	3219.078104	10580.43655	9642.124972	5251.7103	2170.363037	7213.387964	2040.816473	19494.89886	3220.186845	3619.500146	2567.863564	3219.924202	3537.404016	3148.289708	1657.593739	634.0130886
ANXA4	39803.16806	20979.42477	36252.60016	21012.22583	19820.74413	21200.58596	16739.3238	25195.27635	40944.2936	17921.63047	33878.37168	13512.63214	20240.97085	21861.65119	30394.66563	17749.73452	25750.23735	45394.24031	36012.68827	19377.57241	8605.598366	19846.44097	24188.34828	26163.32295	9910.670829	20980.36055	17258.94068	19248.03704	17836.78678	14115.18358	18366.28223	14770.49814	18298.47769	13759.46927	38639.44577	26207.18791	20765.64017	25588.78191	17459.61596	17209.68057	36656.19131	20234.94041	13259.71481	27998.05121	14168.88614	18375.3109	16996.94742	13873.45108	13291.40549
ANXA5	13687.55047	10651.54693	7153.690796	7065.2591	11629.39674	11851.73981	5847.272768	7331.690669	6571.022464	6227.599377	13277.8574	8398.102441	8634.878979	9218.852711	13022.31616	11463.28823	4192.343999	7524.251131	8781.215988	8516.732457	17772.14708	5710.208427	9261.6337	8890.322298	15738.19627	13089.10291	17668.83243	11706.0708	11645.25425	9349.183221	4743.633522	10441.37844	11460.9271	13769.83017	19758.85993	11759.24221	6364.703617	6485.785676	16267.83644	14258.4742	16530.86452	4841.644926	9108.324682	7216.342151	15912.56423	15556.48531	8847.060824	10489.01404	6124.368812
ANXA6	7989.375922	16767.59651	21076.0994	17149.22949	12932.40174	15812.75438	9585.000387	16020.9825	8966.296194	15072.25439	17105.61551	17380.89275	14291.88244	17927.62223	7409.729768	4698.222829	15639.61981	17836.17585	12744.36738	14904.73366	14092.17506	12532.37201	17509.71989	13094.30906	11040.20865	19605.16166	19993.47167	21445.64886	24081.12981	17465.32183	14706.13852	2825.387255	15892.17741	21000.54793	11642.52807	22044.21869	19869.14568	19332.37408	21643.7521	21031.8337	17236.08005	26010.22175	19925.58697	20432.25529	22540.02085	15359.10325	20264.65317	16722.20929	24750.61954
ANXA7	15199.86582	20458.61259	13775.92552	17026.3299	19052.25796	17299.74529	12039.48078	16566.91831	10827.91369	15028.66569	18865.94554	18305.35754	18598.60057	16708.42949	16712.70533	16602.25712	17539.4965	12378.64401	16489.58636	15471.71584	18466.65866	18110.99061	12388.01315	13105.87959	15865.80901	7379.388359	16710.5254	13284.64749	9169.733063	14197.50552	7514.913467	14371.97924	12946.62092	7515.209817	10265.2796	17061.94062	10746.99869	9821.719013	10513.52255	14533.4041	9310.875648	13496.89077	9947.346777	16175.33405	8289.558064	11311.53335	12352.1253	10321.00546	4954.462426
ANXA8	3939.873307	2243.592537	4121.649597	992.0369768	1236.936342	1114.449633	1093.755854	4230.380758	1456.950389	2269.467844	1458.823834	1067.122371	1158.262085	4327.257212	3234.580461	2288.223519	789.1459595	9563.913719	8760.382406	1796.386307	1811.97432	727.8482497	2179.859786	1444.594618	1465.582685	2221.098469	2429.286319	2387.604784	1025.513222	897.0355454	790.1619737	855.7217998	4127.8577	715.5402586	941.5356177	1082.331175	889.5374364	2038.864214	1629.651461	951.5082446	4681.199197	1237.914923	824.2803703	1932.586174	1512.82346	4350.047715	6650.687597	661.3080358	1828.739587
AOAH	4427.675208	6534.879604	5387.471059	4733.20688	3288.150438	3440.99238	3866.552244	6393.642468	3570.895939	7441.56866	4388.151268	4399.993386	5474.091964	4268.762039	7852.487786	8544.154744	6337.947989	6374.658242	6498.754373	8758.715859	6514.514082	6812.988835	6376.992849	7436.879199	14496.83459	11423.54415	5430.06906	3425.431078	6381.132947	4455.616033	7058.869527	11175.17431	9295.824846	10981.43655	3560.220936	11598.31866	11731.4027	5512.752676	11446.46675	4358.532409	10189.08132	2681.520309	5360.278831	4331.773987	11646.48104	6191.019954	2576.606329	7594.286761	3763.821564
AOC2	12788.27678	16843.74905	15363.93245	7562.340463	3746.109448	3623.9251	2752.718178	5286.542318	27748.87852	14220.54949	6552.971919	16323.30886	13632.69688	9864.318454	10539.98692	31873.01659	6138.428961	23012.24767	21620.23288	16629.08374	2644.78476	27540.30413	4129.092094	16248.80994	6009.040563	13166.86575	20504.69616	4640.593205	7804.721488	22285.11805	6424.164808	37316.09619	2718.459438	5812.211261	24898.12584	3617.962623	6408.863648	20027.32589	7936.447182	7049.634464	8478.925032	13118.08738	11444.89633	2921.678411	11738.91845	3536.020332	4432.293315	11234.08435	12972.60563
AOC3	2152.393111	5585.737127	8594.46935	5062.324131	9633.013286	4304.660229	7438.214795	3988.80106	7283.168618	5976.793381	2775.014319	5422.661866	4371.148926	6920.755371	6567.256291	5377.714276	5584.995523	2860.012132	4808.679391	10847.54864	5835.247841	3073.691394	8116.641657	6606.750762	3733.859595	1537.101324	3119.95473	3088.713873	4779.951682	3760.060027	2799.879305	633.2754594	4257.968022	9193.649784	717.6787287	8803.268067	897.1906715	6513.35571	3607.530948	3943.368303	3189.703282	1122.970233	3244.605447	2264.37638	4716.542047	1518.775988	3058.894276	1712.925461	9922.920835
AOX1	6316.489737	21070.96332	12592.1604	13432.76464	8289.973101	14278.43218	14941.31655	29107.39392	17546.5445	12239.55615	3852.709317	21579.9656	27178.69165	23632.93462	11961.06621	4855.453926	37440.3713	4748.167951	13431.92443	11772.34332	4277.544615	28993.50368	5801.292489	16324.41138	2900.861531	33802.21525	45100.91712	27603.68505	5507.788758	37247.17834	47558.64428	4113.658049	31944.47017	27314.84789	4326.179064	24085.18036	12851.92085	36107.38779	27349.74755	34583.54891	14011.12457	43934.18443	29016.69213	34827.94844	40998.81911	21854.27387	8012.738165	27330.6166	28186.92429
AP1B1	15968.80771	10992.39806	12941.66125	11483.58797	10655.48615	7623.117426	10498.38129	11864.89681	11540.70831	12123.89907	13995.36433	11326.05916	9321.963148	11335.96189	6896.744882	11673.51115	11364.81265	12300.52613	9227.715677	13187.34486	10090.28301	14441.4566	12965.57771	9824.603487	6892.707358	11742.63743	10283.33962	9462.311737	12203.81625	12277.23223	10984.50811	8057.942182	10746.97022	12255.28109	20540.28395	13569.53013	14272.31815	9290.020949	13052.15994	8687.536283	12405.28617	14554.13093	11954.92663	5700.295276	11455.66771	11883.09464	8407.134226	7393.359309	6153.455407
AP1G1	6814.823689	6088.380103	2574.816937	6023.411465	7611.796221	9797.934986	6839.64634	9121.860562	2943.373807	3915.125581	6826.697223	4483.87879	6229.072308	4744.420879	4459.542735	1969.341726	10310.77454	2055.277571	2886.164833	4317.012877	8587.03342	3193.261874	7195.726869	5838.698518	5478.851944	3561.644514	3543.042197	4238.265948	5122.053359	2367.807428	6167.919937	1300.273813	5319.401212	5073.607379	2544.765831	5686.419399	2178.711691	1603.725593	4834.043684	6324.19106	5895.569915	3132.162456	3497.845369	6036.421781	5724.763649	3881.648477	6150.138982	5951.817857	4604.24162
AP1S2	3323.633235	1232.271335	2241.398389	1987.114293	1277.979624	2171.889367	2120.460864	1197.141492	1759.802686	1891.0909	2158.347174	1467.458535	1729.01835	1823.448309	2296.28333	2154.178148	687.2643817	1337.380649	2110.925451	1494.600856	2590.803277	1756.961468	1462.581213	1532.562148	1884.100423	2555.317559	1207.960066	1513.660012	2394.177336	5045.738305	659.9635158	1076.184844	657.3751659	2466.561776	1415.569202	486.9339743	771.2697068	2483.270819	777.9651831	1972.114668	2035.815329	890.3542271	4344.665244	1403.664731	2901.580497	3347.628428	3478.027752	1689.159436	578.7551289
AP2B1	14202.73846	9834.87838	12539.50295	6802.335424	7007.173875	13797.51363	8052.280839	9868.429106	9778.7008	10062.973	11032.09296	8439.2774	12730.11167	12443.40095	7878.586113	8564.675798	15588.99419	10213.39355	12779.94726	16548.02002	2673.180593	12505.92309	13299.24757	3880.631692	1216.010676	13986.4103	16259.57848	22787.24179	22560.48518	14680.1172	18100.51777	20291.36991	14308.27177	15903.78803	21430.35918	18425.21958	26454.4023	14658.55204	19352.49915	19189.81936	19090.77766	17097.97863	19742.90152	17567.59685	14505.82913	12782.02986	8824.912603	11778.99108	10865.06214
AP2M1	11394.54224	8834.453696	7837.26258	9163.187687	7113.86294	8388.928491	7832.633536	8795.477104	5348.22379	7614.710814	8577.619311	10533.55634	9737.045517	12010.22899	11885.98077	8751.261468	5904.375287	8007.832302	4448.099736	12964.90007	8391.899555	6776.105735	11288.58596	8840.413725	6725.835383	8352.446605	9512.470436	8036.058706	8217.77755	9928.850693	4822.511576	5825.556287	7886.709561	5763.343755	2068.822982	11061.03201	9215.104	6101.130962	6597.830612	7135.138643	7964.554325	5590.090008	8134.365414	8243.294098	7325.608086	9137.799135	10291.03776	6057.383248	2035.175043
AP2S1	2873.360228	2063.702114	2124.960117	2652.782734	3153.753963	3565.137024	3753.564929	4073.005394	2777.406316	2680.60202	2664.168488	2653.632731	2089.038655	3561.385724	2576.818479	3774.929175	2934.923162	2055.277571	1434.344791	2386.461822	4451.364259	2144.228469	3841.629669	1964.933022	4127.243957	7902.169076	5403.502812	9312.191661	6254.327262	3259.713504	7735.607169	4071.440182	11260.74228	9781.486761	3375.258471	7221.588415	6824.869235	4191.509507	12952.55322	10321.66939	12066.57122	3168.999274	12392.01562	10135.63876	11970.26821	14750.25996	8296.123418	9907.115363	7091.017995
AP3B1	13985.93746	15838.60937	15376.6798	17193.41764	19298.14799	17885.05779	14474.07191	17897.80138	15130.81571	17327.29	17241.56621	15367.28915	14093.33449	16708.42949	18411.85672	19281.68455	16614.21332	16601.63948	14459.79742	20134.03228	16144.68574	14337.58317	19073.20196	17609.23501	15500.36276	18923.25635	16387.74297	16735.69577	10533.74147	16275.46226	16316.71781	16379.49379	21635.571	17618.71904	12045.52447	18981.80979	20262.54592	18677.39927	17389.46632	18861.74997	26205.84417	13667.0752	15266.19184	18330.89578	18521.22835	17044.03846	20283.6491	22681.58458	8893.776391
AP3B2	2093.125354	3649.428033	2731.92	2072.603791	3251.260184	827.267964	1058.499656	1050.598571	1264.891667	633.8518168	3229.714327	7621.958681	1293.189537	2294.340387	2012.680827	1208.818232	698.8842547	2980.8929	3065.356734	683.7949823	12622.06738	3574.076227	662.0718356	5208.348596	12620.44123	842.2739441	3817.268273	583.8890382	2130.869834	2583.595345	688.005522	3973.061154	1436.068057	769.869854	5078.231924	777.7978281	3385.179803	726.6883645	778.9836065	1168.723082	1877.679823	595.4250637	771.4934141	738.0340933	1213.35325	1208.381669	701.4581177	1318.376329	663.140141
AP3D1	15968.80771	11413.74046	16485.79326	11720.28522	10262.65934	11240.87413	15986.30846	10438.52077	11307.70967	7963.047818	14787.66413	12232.87999	13022.8552	12010.22899	10558.1765	14823.3313	13304.91238	9985.819225	7282.705763	13187.34486	10363.67125	12451.94593	19579.34556	10205.50419	6501.250222	7991.212607	12247.52821	12733.09651	16286.19506	15791.82149	12016.40233	10441.37844	9623.41372	12057.10802	16109.81966	14875.81378	15049.36643	10794.97047	10521.2603	11705.55651	8527.096698	15445.91336	11234.09176	10569.2264	7549.532608	12621.01457	6645.906408	9690.741545	13195.30461
AP3M2	1260.86003	1353.137568	1360.575306	1207.677466	694.6652656	764.2814095	1188.079902	1103.554995	1503.96985	1347.107975	1129.956057	1449.481811	1322.002606	1494.412014	1188.731349	2734.615615	1203.938437	1543.774785	1399.778403	1401.06898	1154.453014	1794.901542	1335.830368	1457.018946	1100.045213	1185.458362	1428.375162	733.8315104	1186.475554	1296.207903	1651.638158	3756.270328	1175.831584	904.7623204	2164.729075	731.7843423	2306.674738	1347.037017	1125.597069	1237.71169	1024.164544	1724.621976	1050.761337	1205.042783	1182.315041	958.2379464	1067.101453	1194.52106	1729.770491
AP3S1	10601.35274	14937.80009	13060.86934	17193.41764	12220.98011	13843.69552	10107.96455	12150.61692	9516.195716	13123.90098	13996.11421	11932.37393	16809.82419	14701.31202	15754.8624	16194.57806	18104.50207	11015.40515	12720.54036	16343.79768	14568.77915	17334.06221	17309.76353	10459.21312	12089.89586	22944.76752	22777.043	28641.45512	26644.17769	23285.87998	26533.65663	21442.88078	19280.51365	27390.90567	22642.99847	23890.04047	25667.03667	23692.87198	23097.88156	21977.08909	25822.00268	20285.12175	24447.5149	24568.64958	17587.76203	22309.18479	23211.53025	20589.68859	23439.99354
AP3S2	6464.91676	8732.84007	6091.500534	4899.725344	12218.79569	8257.170014	8987.81625	9532.903735	5481.323239	9520.125256	5564.057218	4326.044172	8564.955532	7629.235705	13920.447	8682.297138	7656.572069	5321.399253	6856.060798	9998.806253	717.105173	6702.68244	8522.201266	4965.671851	2459.779099	9869.293831	13259.50117	6572.668694	8283.098898	11537.16207	9745.005171	7415.114348	9590.093101	8402.701735	5133.428677	10800.13916	3827.625183	8092.134208	10467.00453	10605.17493	5005.462702	11517.99236	5722.087383	11064.7592	10521.31097	8215.148009	15215.85432	9070.1985	12206.69155
APBA1	1665.798758	5785.511922	4060.552613	3255.024165	2526.96374	3691.198437	2469.509346	2875.054337	3386.000737	1977.556957	2893.24296	4823.737412	3622.34165	2400.517251	1224.070849	1636.652038	2110.612148	2362.143926	8036.241496	1807.702363	2422.666509	3400.603882	3103.1015	2831.602003	3409.663528	1041.712479	2256.358035	2415.015634	8302.722578	2434.831432	2439.452556	5145.192524	4490.384626	1976.837156	3105.21123	3524.212204	755.4721703	3050.82292	2018.052713	2176.074636	1435.536005	12489.59981	1400.560619	1606.875907	6171.056014	1111.03226	2801.302782	664.9625261	7579.441568
APBA2	1273.360097	1992.769483	2330.844925	1431.61399	1062.132322	1016.746388	773.3391055	1315.476583	3365.506008	1842.336492	1578.548144	2543.43065	1956.214215	1757.955429	1608.416329	4039.138142	1218.513381	1808.089565	2282.158018	1494.72174	1047.819675	2575.751698	1084.118486	1661.282626	1230.571136	1417.443563	2646.467706	1094.911444	923.4295702	3456.237836	1280.244697	5219.011502	700.1218885	789.4311426	2982.483072	4248.00768	2769.787852	1379.974435	1835.244495	2399.774888	1600.766454	3398.735237	1697.74657	871.3047329	1363.571425	648.7965506	818.5334562	1390.792644	2689.193376
APBA2BP	4065.608984	2059.552877	3258.513727	2905.688727	2108.617576	3949.995916	3079.755449	4533.802709	4021.074493	4753.713466	3713.293609	5126.955018	3251.133018	3105.212252	2261.64129	2035.696477	3243.384751	1919.754974	2558.368059	3841.105231	2412.945328	3544.199238	2238.430217	2481.712371	7530.549269	2491.904243	3719.049138	5123.743283	4054.176345	2256.248646	5307.013851	7206.818383	5242.452181	8634.531685	2733.07085	5377.842124	8709.777512	9030.655684	2880.878222	4633.45162	3460.429223	7440.348129	5681.477735	5396.869641	2924.260152	6868.824209	4230.68168	3719.934752	5160.774635
APBB1	7532.43816	9834.87838	10595.23748	7826.757154	8639.611089	9910.017731	8987.81625	13379.26304	8385.854247	9696.968854	8380.799645	11317.53149	7777.410203	9416.240654	8490.303715	11199.37879	8886.766159	6879.936403	8409.505811	8809.338224	12020.05192	8879.106944	5610.042011	10847.97301	12150.14415	7070.778316	8557.676005	10665.48411	7627.959951	10258.43038	9580.970151	5986.789991	9388.396125	9246.539561	10134.43176	15576.20767	2978.968403	6784.192361	10467.00453	9316.016596	3854.721503	6186.288113	6981.969321	7224.730099	14020.77553	10400.5078	8120.081348	4181.38123	7277.359695
APBB2	40636.69624	34673.82382	43115.55486	39747.00474	35099.01739	48371.51762	31226.63586	38959.31357	30944.87296	37649.78777	27355.67351	29913.55696	47186.34801	36802.46874	35431.04377	27787.61766	35855.90901	37595.75981	40917.8155	31490.7055	13746.12511	28088.69887	32994.50348	27466.91452	14374.53196	44377.79985	39632.19473	35231.07544	45894.78529	34699.06451	45375.57782	40286.14694	38234.97806	37112.75635	31593.67223	36332.41372	29116.70792	34128.96353	40281.25917	40920.06677	37648.62716	45189.97237	34631.33952	40107.65044	46537.23447	43164.42593	36391.70974	29630.52316	49632.45394
APBB3	1019.237946	2202.112369	1338.432015	1722.628747	1308.910183	1394.986681	1314.061987	2071.390297	2676.83525	1491.931293	1625.619844	2743.336219	896.4491511	2429.517259	784.5412869	1170.561923	2726.402303	1284.743045	2656.533146	1502.921417	1624.361379	1595.239853	1919.305073	1459.927818	1678.289701	1009.283671	1027.701085	647.4930477	4292.096657	1215.403208	697.2020505	925.6232734	2138.445803	827.8865609	847.7596218	693.7644481	935.3961581	2065.978914	918.45379	1149.590968	883.9353264	8709.898904	1400.560619	1836.387617	1983.225064	953.1863273	1105.632178	1037.918641	911.7871538
APC	3034.03233	4526.716876	3794.497823	5232.310195	7747.307768	7028.481918	5382.370007	5854.515498	4027.56361	3675.717892	5574.304403	4313.822731	4447.416672	5269.832217	5889.363858	4187.397349	6994.735994	3197.54249	3987.563685	4896.151032	7004.910354	5148.698006	8642.691203	4800.732098	6191.976072	5621.739715	2461.88687	8587.744626	9116.800318	3990.763652	6161.635879	2888.53104	7692.546552	6678.140274	2034.182523	4755.536789	6062.342514	4183.267043	4008.32797	6566.913348	6362.972936	5766.183446	2908.965055	8650.479561	7083.711869	6604.383144	6560.164638	3991.867257	5031.003444
APC2	1889.230362	1491.831174	902.9988925	1135.272153	1298.271317	1037.727446	885.0591252	1127.45196	1369.025204	845.8216463	1235.511619	968.6897455	865.9101493	1031.502339	1142.414741	1316.478907	1376.749299	1505.318969	904.340349	1507.469477	1203.737775	644.9699339	2895.093014	1310.286794	2747.862805	1084.61556	1129.592875	2387.420528	978.8968884	762.7561525	1170.569533	885.8079089	1054.950212	905.3217061	1048.580436	1168.394745	1468.053948	734.511003	732.0329319	837.3502817	755.9668668	894.8732335	1027.800649	709.1108896	676.9455769	806.8894841	921.2705731	680.168748	735.9312691
APCS	19986.15168	34226.61456	31939.34761	34244.68	38223.42725	29367.48425	32080.00108	35678.20285	33158.63379	31498.94272	30600.07441	35727.25702	32097.11506	38364.26909	22562.54337	37036.16704	36951.32564	10873.36178	33026.51449	3993.651858	6780.993773	33151.08161	35911.96007	31217.13162	12493.9847	22118.57888	32055.44056	27745.90478	26808.07287	28128.54627	33217.92537	10318.31202	36114.08519	27044.77331	35372.91965	28152.98087	33699.82043	28522.79341	34482.4842	23045.87522	19941.12352	32899.68485	31274.14643	27299.64824	26681.82137	28851.74506	15737.55859	10495.41964	31479.60752
APEX1	10581.10726	8301.357031	8538.313738	10451.70953	10329.51919	11576.11924	11556.72055	9731.658552	7062.188425	12202.81466	14264.69461	8837.748904	10026.96372	11254.57312	14536.24212	12629.48764	10310.77454	9872.721059	10036.29518	11762.25685	11554.31999	6641.841849	11441.41799	10001.47306	11932.78401	8786.297203	8753.429392	8332.103772	8974.224629	6467.227842	13145.13205	1462.714502	8825.097686	11148.80555	7606.609509	7594.34242	10368.11841	9540.652171	8690.926483	10389.83915	8269.256854	5963.28563	11029.98841	9716.600973	8060.737411	7265.823727	9197.163527	10381.55933	10067.65472
API5	27565.24934	18531.1859	14923.46575	19977.24278	12637.34107	25148.24622	18489.57165	22388.09682	16128.1299	18073.37186	18717.19623	14730.78928	20542.46702	24171.06254	16266.34389	15576.48824	21310.14	20370.1032	17085.68989	17854.04957	17029.86158	18503.35477	20367.79418	25064.50773	17163.35872	22040.03406	16580.17428	15740.45625	17780.54423	17406.04775	17237.36911	18131.89368	15926.65624	20731.63934	9794.819506	16414.5605	16447.55793	14870.33094	20464.37458	20600.90736	21209.25675	18693.16231	15646.58157	21419.66315	22343.90219	20803.93088	19999.71302	14198.79405	12311.19647
APLP1	927.3505329	1036.470503	1127.563124	950.0703152	812.0276224	969.2639394	860.7736482	882.2783846	2486.994313	776.3757262	1535.615573	846.9709502	1079.110355	871.4356482	1408.660103	969.2591681	2829.916615	2649.790953	2116.232802	1720.829813	1310.463135	1811.559648	881.117483	849.2994303	743.4553899	1472.630663	1407.573714	960.6278778	2722.077	866.2376273	790.2255345	1073.096364	796.3441889	882.0047989	1031.328763	3771.176079	1203.086781	1000.397547	2394.2193	1677.988164	837.7410142	2168.674845	1511.675544	9733.163013	833.5813202	867.2212978	2597.577977	972.4071709	1469.852995
APLP2	24587.08906	20633.35898	15673.18803	13915.71355	19092.84504	20552.78195	33940.74547	17582.44056	11181.2884	16766.56282	22456.38699	16248.2111	21583.00938	17535.21702	19756.87769	6128.213356	20721.33886	15743.77806	15977.53677	17855.08244	19049.53418	9770.616145	19404.65903	18632.56764	25695.55131	17002.01741	12296.8531	17109.18139	20018.95893	18560.03276	19858.89466	6116.836463	22792.37858	17473.31453	10031.93414	15499.67836	20513.69368	14204.0894	16611.01435	16600.59658	20233.23754	19904.20355	17018.30388	23245.33942	17023.7542	20650.22964	16802.87141	13559.82761	16365.41361
APOA2	29520.02741	32282.31245	31921.33303	30879.54267	32796.47471	31852.75202	33488.28113	31453.84292	31920.46512	32896.61139	36735.52182	30525.625	31807.29583	31166.30819	31367.35421	26798.09213	26999.62303	26329.70665	31339.90416	32084.33598	27009.67483	32467.74714	31738.18585	35799.41872	35907.21105	22389.03163	25191.57099	22856.97115	23470.08826	26909.7042	25481.70082	24269.04225	27974.97918	25802.16519	12242.21551	23150.44897	32688.24718	30791.3178	25362.2721	21431.57783	18587.54755	28089.73821	27771.39238	26304.50773	20756.10759	22662.90699	22628.2058	22902.66174	25508.11559
APOA4	639.3587892	615.0819565	934.5864052	624.0678501	1069.333628	973.065704	2018.978895	3818.818024	579.6225966	647.0475666	2460.603993	1069.050947	595.4436317	920.6690711	1144.1393	2435.286958	2248.603674	568.2784377	665.1200791	594.0221095	3936.645814	658.5731379	1121.388975	615.6113056	2008.592351	685.9234325	721.2260398	6056.992822	817.2202746	2000.290578	1088.273154	735.1100419	1073.342802	12237.29583	480.3332314	598.7247391	1811.495836	770.3945047	768.3381979	7474.540649	610.0461871	611.4991518	764.5236377	673.5950606	658.3574485	688.4162996	684.8947826	750.7872365	797.3947629
APOB	37900.94388	42580.25463	46565.14519	43165.96815	45115.59341	45051.10983	44753.30076	42626.51473	44824.2306	46837.54872	43307.3999	44745.65291	43062.29791	42892.70602	42497.21521	42453.92366	41622.46813	41434.96276	45489.87856	45633.60993	43480.09913	42226.05062	41500.65045	44695.98504	43681.0538	39575.67122	36372.3449	40577.82529	40028.17629	41192.77197	38181.59943	37111.24184	40049.83491	35358.34321	34471.1966	38761.93763	39997.37929	41649.25753	36866.54182	37408.69196	36040.85869	36964.16016	43550.07125	41234.0033	34967.3225	37429.84182	39291.80042	38274.89976	40449.12223
APOBEC1	9851.900962	14533.00657	14585.21911	6082.064753	2087.517855	3206.927831	1578.304136	5692.541935	24004.28491	11090.07916	5890.907238	14647.09004	11313.84149	8880.942588	9445.251856	27336.7532	2400.214278	21769.64769	18995.89568	15386.13396	2549.724106	23424.24415	2420.671644	13017.56843	4320.202043	12544.31345	13778.26894	1897.493508	4704.680183	19718.28361	4108.294862	29776.05716	2386.480981	5159.731447	25693.84075	1911.385292	10011.21399	15714.27641	5928.19523	4082.659376	5081.248573	11949.36342	7418.302137	1465.316431	7599.611819	4305.721998	1454.99572	9523.553653	8140.725724
APOBEC3B	595.2049505	595.6220763	666.7658833	635.5314346	530.9682779	698.4116253	828.1745281	556.3899498	1094.330432	636.721689	634.627014	780.3715905	644.1684665	615.5677034	595.0667049	730.4297215	638.2578545	623.1773151	567.0883199	630.8571499	666.9751004	1514.738009	638.9494464	638.1318739	961.2890276	1238.285283	612.3722216	678.1183256	593.901258	692.8873621	802.0660537	2354.817779	718.5710464	656.3724095	658.7184678	953.6690131	862.7414645	1071.657568	603.6765846	1906.583469	1028.42418	790.1919673	874.4366293	645.6603933	718.0521684	620.8164044	1014.613023	652.1745568	4261.556297
APOBEC3G	6534.258501	5225.248538	5746.680542	5317.65543	4543.959393	6368.063371	3213.037721	6037.567134	5160.887085	7168.29982	6258.964812	3264.127243	5004.222096	5591.099414	4465.025242	13594.31607	4492.424267	5113.316086	8509.84528	12761.90537	8195.906964	3192.055139	8197.642531	5257.794491	6167.065594	11510.67573	5201.897222	6252.603706	3570.265331	2987.244252	2806.454137	2413.503259	9448.789767	11664.62525	3946.141613	4000.866373	9515.646256	9364.844671	4872.851584	4436.14129	6642.158294	7990.745289	7405.217257	5497.926042	8351.717705	11195.53297	8120.081348	12464.24541	5288.914438
APOC1	38053.38962	47531.90383	44797.51911	43275.53995	42184.07382	41542.57184	41707.85868	44525.41165	46554.23902	47229.33623	39267.50686	43239.60432	41853.71394	44027.42459	41674.89537	41029.75986	40387.453	39005.74951	47727.96637	42022.38505	40529.90401	44553.47843	40570.80921	45296.19337	46055.26154	38682.41742	38966.78752	40932.65203	36844.81869	41829.61645	40430.25382	39961.55585	37775.49957	33713.71549	34073.67358	38030.71991	44134.23838	36932.8153	34508.86601	40060.24288	38201.08689	37895.63589	37875.9078	41480.41808	38594.37081	36812.99125	40119.87286	34516.23832	40062.66995
APOC2	17872.16893	45604.39013	54248.01475	44739.21646	45326.69502	38808.30066	40412.37608	40754.0634	56058.61234	47457.96688	48367.2642	44124.49323	46432.23276	51711.75557	46152.2474	54914.93615	41180.00362	47058.09301	54300.56591	49658.609	41757.75778	50527.5986	46527.9719	49878.94008	47692.46837	60815.70693	55130.91866	52666.53495	52846.8271	51489.97029	52787.27987	48764.51647	47865.02039	46602.9994	43682.01083	45018.06708	50176.07868	57192.40906	53873.26617	48934.18369	54532.54313	53306.0975	56997.84572	53264.6036	54657.91947	43562.61354	52562.66682	62322.34088	55528.51724
APOC4	5574.763854	25418.36785	23513.24578	22517.37061	21273.5264	25752.22658	12039.48078	27542.44583	28196.61081	27624.35043	12103.97314	29734.21068	29896.02312	27888.1897	14140.65365	4223.321529	24570.2851	27403.37722	25606.07397	4393.270927	17531.80461	28472.65392	8027.925901	27450.57759	13989.11169	20627.68915	21683.09359	18620.79931	20545.10352	20951.66429	21032.43354	19085.48826	18583.73017	15582.92288	7519.192046	19991.92254	18715.18385	21904.52663	18311.61028	19946.20139	17049.3695	27887.26141	23919.9949	16175.33405	21445.78134	16161.16285	16651.63936	16571.86911	30002.45062
APOD	2138.045088	2423.853517	3267.637139	2994.247994	2891.078114	2821.260322	3240.832685	3068.016299	3861.056195	4396.026988	2703.213918	3010.104506	4243.675043	3149.942713	2665.282511	2580.865441	3306.302287	3172.530108	4946.848078	2599.065877	5516.62283	3138.764905	2872.897056	4664.764465	4893.347969	2470.159733	1736.126223	2091.602168	2608.019085	1713.300843	2869.175756	2279.320106	1577.956662	2834.273908	2481.560004	4930.767987	2417.006111	2496.482768	3477.629118	2004.324273	3200.194991	2260.266753	2524.893178	2003.093058	2522.263626	2752.148498	3914.123051	1336.236614	2522.008847
APOE	45656.36945	49197.33623	48433.41687	47987.47481	44836.67162	49933.32373	45150.91196	47519.1625	50354.61598	46576.4532	47250.05618	49457.28934	46620.35406	47301.64731	47010.92582	43446.5848	46940.93672	57027.41632	50687.6494	48903.03614	46297.05475	50153.0713	53244.27303	48385.30746	51091.54613	45052.26353	46994.18829	42691.36336	50868.52167	46328.95207	51343.42659	47310.90441	48984.14939	52325.66915	48087.17336	47571.24604	47436.90297	51135.06358	44415.44346	46516.89052	47546.94096	48944.0248	53758.79559	46226.5177	47099.57553	42973.01995	46067.29804	43033.22872	49819.9854
APOH	22045.96959	28975.05014	28826.01771	24404.4305	22638.53088	24649.62885	20964.88172	24028.0348	35954.50615	29114.17348	28407.52016	32623.51913	30481.63946	34898.09947	26696.38443	21283.87691	28196.32491	33908.34469	30452.45834	31845.00761	23847.62516	36431.04142	31591.15176	34454.71594	31150.97137	31413.18962	37172.73127	29960.85887	33309.95293	40915.23066	30589.87009	21513.04139	27302.42044	31525.93605	14226.46764	31104.97475	36004.64353	38304.83371	32642.96693	31263.96843	30364.93963	40173.13334	35160.96241	35175.23616	36681.39652	31420.77605	37739.9573	34152.18464	38011.39827
APOM	1031.612034	14360.81512	16707.26378	24065.15065	21132.1582	12211.56179	24194.18632	16874.60483	15588.28415	18857.82747	10242.48469	18634.53856	8243.431277	14057.71839	12236.83062	12315.64071	16361.84926	9015.776283	6783.990868	5194.840929	8685.168116	18569.69606	17555.77273	12278.52889	7366.498521	10262.50839	8580.056393	12208.61713	4546.714783	16726.9246	10026.43434	13311.48258	16293.63509	16720.97221	943.0513799	8803.268067	8114.307831	23924.90437	9036.686447	10647.52949	3050.850907	8833.367746	8319.351933	14190.74666	9485.818789	5110.124827	17348.36621	12007.89464	13419.10215
APP	43143.72823	34226.61456	45688.71904	36201.83585	35981.53881	32958.28981	35894.81494	32657.35894	38342.54271	32229.67368	44176.108	40560.07573	33737.57773	36696.09609	45720.56931	27288.59818	25834.1184	40763.53564	37562.11078	28295.43484	47892.64397	39946.66527	31391.6854	42637.36952	50402.6961	34977.169	30167.30414	28366.58378	44433.67676	18943.59817	13606.43757	35820.0798	34798.60758	23621.96523	38639.44577	37786.19099	35440.35589	28844.23594	28484.61549	25400.60304	30050.01494	22468.75393	24940.5525	42934.76664	37973.62783	35661.01744	33325.99766	26944.38281	38471.41365
APPBP1	3352.024034	2473.125457	1682.229531	1699.031446	2254.566295	2645.710167	2431.415823	2061.162895	879.6477189	1552.89282	2366.506218	2443.716262	1636.042373	2645.275189	3427.785527	2522.27842	2918.114923	1543.741085	2031.338526	2555.874982	3753.995737	2359.42882	2514.337178	2225.625566	2114.494458	3984.628028	4657.975856	3290.49214	2082.77738	3550.668027	2359.262851	3698.932055	1787.412192	2089.969718	4660.857556	2454.772715	1342.104342	2658.284568	3644.262575	4336.470565	1932.744668	2607.00797	2661.141694	3950.136773	3952.495061	4393.024375	2477.275711	3112.487459	2290.873432
APPBP2	6754.207745	6080.314157	3835.881555	5345.380646	5146.615436	4575.255206	5866.628855	5794.296747	1435.767897	3300.050354	3790.506858	5539.685275	3992.625038	3201.871925	4634.573338	2939.893066	9775.598322	2643.246621	5167.796059	4470.552681	5780.328145	4221.476297	5510.760411	3308.915111	6783.588271	5073.983112	1747.648171	3797.922225	2380.619018	2136.511058	5993.237382	1334.258734	6340.510058	3172.09703	2082.175632	7501.23206	6408.863648	1270.428778	4254.960228	1424.90948	4405.090217	4473.896735	4122.322706	4633.959757	3359.341251	4371.571535	6473.929669	2674.257784	1277.63767
APRIN	7770.116319	9848.252419	10955.4915	9793.894638	12029.15658	11145.0251	13340.66575	12434.87469	11709.97105	13947.78582	10351.54453	9226.13184	10325.11739	9579.454498	10130.45552	12055.51912	11100.4003	12225.4388	10906.42245	10781.23906	11883.09109	10343.67997	9461.777266	8552.228156	11616.86501	9612.41473	12665.08567	12966.5171	10889.06327	12034.22822	16834.97748	15330.54751	13041.29332	15108.06654	11995.13624	12419.38963	10546.71087	9580.558042	8007.201131	10000.04005	13998.86772	9534.794171	12013.18591	11944.3851	10045.79974	8169.802704	11161.62634	14735.49234	10580.05203
APRT	11990.91719	6056.601587	14522.07682	7210.14016	3283.366785	6217.489678	6211.25744	10440.8166	11365.83104	10512.08624	8291.427667	7279.621163	10218.54638	8903.744643	3912.031703	5666.359256	11280.30737	11211.13982	13360.82229	9305.889218	4791.449201	8652.136418	7267.797891	4689.319461	4604.59586	7331.614993	9782.922474	13438.64426	13097.94551	12544.40485	13222.51642	9088.209805	7268.916437	12903.59027	24836.10628	14213.10661	16114.68168	8831.513514	10351.93362	12023.83221	9544.067668	15120.40751	13556.55451	8358.466627	9660.787018	8206.271819	5231.224613	8505.7372	10935.47148
AQP1	3599.271316	9312.791183	10197.1316	6598.06996	8924.889011	7079.92695	5895.870101	7191.758632	9110.724267	5332.598441	5313.179827	8046.052423	5276.775802	7691.380944	7706.185351	5129.98584	2778.143814	6191.830699	11334.87468	4759.428497	8635.410176	2953.579915	7282.604721	12372.99259	3593.372193	4285.48633	6841.588646	6823.421892	5284.670905	2588.066441	3333.523266	8366.28449	7625.93999	7245.655146	7187.103937	12114.77663	10251.82867	8457.456037	7112.285292	4163.722279	8829.089448	2192.746423	7412.106173	5411.235018	5447.347402	5763.404286	3800.548119	2792.74942	3023.160281
AQP2	3292.257703	8008.334127	5956.754642	6667.530591	8455.937608	1714.652747	1633.740983	1231.29936	3146.152677	1052.442398	8113.984141	17198.98929	1593.4909	2798.511883	5171.002083	3193.591354	1991.024123	7032.487712	2328.139032	1027.542048	23326.88892	9929.428056	1516.993671	10389.07848	24257.71443	2816.530111	4493.607072	2556.861626	3098.560959	6264.297597	1508.164074	5635.764872	804.7591861	987.9485806	12004.20236	1018.615614	6267.53804	5110.782108	3293.625083	3242.381703	1707.349381	1449.737431	4876.991881	1245.694927	1573.618455	2752.148498	1385.468118	2004.121639	3747.01908
AQP3	3255.468856	11836.06048	8455.899092	4354.981814	10914.07796	9936.688268	9978.750504	11486.53076	7200.876838	11300.06612	10512.21332	6302.768473	3771.278604	7568.682991	13792.40552	6233.45542	8373.966288	10156.84896	5467.991508	5832.157356	12094.3486	11837.49451	8967.275188	10897.47297	12651.57442	9008.703902	4234.192176	14688.76588	10016.25774	11930.61133	8289.115777	6717.263083	11596.71592	5036.909414	7719.310312	12127.69573	9985.206302	13438.41115	9506.642628	9641.742956	6327.814884	14135.48792	8252.57691	12360.51305	7680.53364	10196.67541	14012.5664	4947.961981	11693.99049
AQP4	1006.35578	1005.402333	799.3918253	1108.118923	961.9521304	1147.86877	1120.94047	788.5347628	779.4674461	745.1305931	751.6766214	1048.060468	1014.097186	922.6362186	848.1002862	1173.20652	901.1979145	766.4934103	800.0869223	733.0759573	769.6248889	1013.63011	802.2838617	1465.046537	772.035455	775.7044705	871.049624	1487.308629	808.6062965	1598.778938	811.8513018	1483.70995	1501.805442	852.9563201	1252.719167	1030.098914	1185.198466	1622.678236	818.8076536	930.226408	822.9317794	1854.374321	851.4399457	1151.925562	797.9625015	994.7628335	919.4099465	801.4654632	981.6643309
AQP5	3526.734903	3495.662617	1234.816356	1220.833159	1309.474601	1258.210217	1207.124199	966.504678	1855.586912	961.5784843	1682.80028	1750.39444	1247.303536	1502.550321	927.1027979	949.9702706	2280.65357	1004.254859	1512.317234	2390.379123	1026.843203	1369.779165	1197.872167	1099.705832	1064.975754	1555.576235	2356.58835	1595.947603	1273.05286	1300.59233	1436.242006	1454.286388	1111.266044	1252.508806	1535.933006	1605.237325	2265.282878	907.8188816	1059.437153	1095.321472	1002.683751	1810.28763	1433.923526	2179.07461	1164.631644	1034.603201	1011.369327	991.9353058	1886.661585
AQP6	1135.270683	1103.627658	1026.135843	1447.588995	1063.355132	1241.60933	1485.860156	1242.212659	1016.494604	1204.427758	968.1260075	1326.834075	7136.903788	1061.507754	818.699855	1177.938321	1864.01683	967.3069677	1212.640212	1303.109598	1060.258251	1547.837375	1730.896478	1224.969074	1172.806369	1418.864094	2091.740134	1604.459442	1493.861485	3296.728452	15215.95539	1456.65392	2995.567795	1628.927048	1433.918083	2019.287743	2118.402641	2759.938469	1177.654033	2035.109279	1374.680927	7655.203844	4992.967356	2192.305894	1173.774352	1502.648951	1143.257761	2576.001059	2107.018823
AQP7	657.2120955	1407.197309	674.1634865	1129.744414	1327.830468	761.0172871	1815.469835	1436.744151	1260.08307	1325.399423	956.3689229	1420.809722	1001.573953	1037.17765	1396.647504	845.1734534	1708.803239	1059.056849	2671.108413	989.4569534	1362.493697	1765.980856	1538.121173	1354.868158	1428.674445	929.350179	894.5372627	1350.603965	1065.752934	1871.195245	1950.964584	1167.129285	1812.180828	879.4147777	1195.536846	1162.800133	3622.134054	1128.987724	1784.65013	884.7374038	883.9353264	1253.696419	2013.923138	899.7586347	1505.957218	842.3952333	1953.629593	1001.221126	1576.681436
AQP8	595.5651556	853.4040437	591.7848422	577.5188342	609.9186485	585.852203	769.7602335	632.0120823	588.1772233	541.2883565	694.3857744	583.7437549	555.2495325	566.0475578	593.4298723	556.1239975	1062.453534	614.4662051	612.1340667	588.5264428	812.3393709	616.0874873	601.3100312	592.6986692	570.0079279	644.962765	704.0271219	1198.532966	642.5148789	589.1116366	641.6702962	684.0553387	950.5051984	613.4598466	585.7315027	821.5445141	684.6186956	611.2414367	528.3988002	676.6016358	1041.292596	2175.573526	561.9216137	656.4796932	666.1885876	603.2491279	620.0834398	638.8113772	599.9019123
AQP9	2955.914275	34985.99891	31832.49785	34424.94615	31959.23575	35255.02345	31145.64871	36266.22544	29119.51863	30108.94797	13977.20331	35363.59974	39466.70113	33898.96963	18952.67265	8038.833189	33510.81281	26067.25109	36605.37932	19302.41773	28077.35121	32559.8248	18095.36655	34086.12099	29418.79546	26812.76796	30456.37615	24731.88953	30679.90408	27068.88955	32836.21828	17124.61428	26351.19327	18679.2595	13971.6033	21524.02633	7081.290128	25942.19791	23294.05847	27137.73246	15091.52343	36627.88763	31236.41007	22567.37628	29144.92045	19150.48998	15985.54078	27227.15951	34533.77921
AR	19889.92392	32938.79694	36897.91631	24489.66229	22570.99946	24701.19939	18073.65782	30479.00945	15493.7941	27710.08632	17148.68504	26430.15903	47948.61912	28492.89619	10407.0489	13659.35186	31634.47299	27515.50502	23064.01287	18930.03667	26664.61813	29875.40535	16554.30666	25711.75679	25691.12708	15277.21971	27510.15245	18586.38095	33626.11342	27427.94567	41411.56053	23267.92995	24514.75788	19871.0437	21073.4584	19917.22349	14209.94297	17835.56528	25251.24085	23397.69549	9465.258028	30628.23033	28931.54384	12666.91344	21963.86123	21546.35284	21031.79718	10981.43269	40988.69659
ARAF	14326.0554	15364.92618	11406.05934	12852.72333	17382.63558	16579.89597	18203.66779	15964.85861	15147.8587	10999.28737	15834.89197	15051.18133	15763.10267	14908.10717	15293.71798	14949.20333	15042.52636	14296.16542	12596.66234	24583.89089	13344.26048	12196.67475	14472.73605	16601.61319	10740.49867	13871.34333	14857.32777	13418.09214	16099.24603	15564.22713	13087.61889	19395.56761	14701.59147	13806.66694	6586.8754	11061.03201	13961.62328	12360.94353	13740.28203	14916.08191	11897.62108	17050.85596	7233.043318	16171.93821	14558.15723	13677.63139	17039.45739	16455.36123	10516.05219
ARC	1381.095228	1117.364551	938.2639027	1494.42786	1056.677126	1099.219044	1114.373016	1167.724267	1060.967352	1039.114757	988.4473158	1033.139337	1026.21341	1070.727996	764.1325108	1108.13111	1649.514944	891.8315375	1035.797327	783.0543223	1056.163641	1259.178153	1545.509588	1193.72002	1085.358084	1022.292459	1129.33891	1063.260624	1022.414743	1099.945995	1036.135015	1975.495446	1171.988719	889.9138562	870.4151381	1610.323526	962.3093642	1423.529357	1510.930991	847.1126762	792.3494389	1089.803988	1053.04948	936.5683859	946.0462328	894.1366653	1049.104272	1057.135865	1262.69093
ARCN1	12499.53063	12019.79699	10955.4915	11695.13492	12749.31926	12565.16321	13181.5015	8886.495735	13771.67563	12173.60977	10495.88488	10822.85064	10905.52684	9806.121839	10822.22645	12450.66726	10438.92258	12225.4388	10796.57783	12029.96965	12048.88906	15433.95314	10381.92228	8245.758483	12894.28271	10332.01	11212.3236	10634.79533	17512.24151	14282.24115	10826.37425	8366.28449	9575.708667	11474.76806	12351.32275	13563.32436	15193.70478	7737.94736	10785.74896	12359.08377	11672.16669	12229.54255	11207.37659	10999.94457	11196.84097	10432.25072	9797.281483	9383.468928	11903.70588
ARD1A	38255.08737	35791.94923	36789.57665	40056.85226	38223.42725	40225.61374	35013.64154	34748.61768	27908.73837	35722.39225	38477.42434	32953.18943	33200.04361	36485.27588	37612.03756	36460.65475	30174.41979	36161.13056	30624.60495	37168.86956	34935.15942	42910.33794	36927.47544	35839.09458	35049.64474	40143.53528	43745.02414	40916.8522	35600.46443	41781.14955	30345.47461	38997.51892	36647.1455	42707.62917	38639.44577	37303.098	40540.23075	38497.40614	38647.03298	45939.45678	45661.40818	37937.18307	42247.13038	38392.81193	40385.90363	41509.89445	40227.45203	42296.51781	45069.31659
AREG	1256.241591	1027.374117	4263.79005	1618.774295	2425.025414	2842.974369	2823.938279	1974.137799	3076.25805	2128.796337	1535.615573	2054.057531	1648.683674	2222.941422	2087.478801	2112.980093	2669.212797	1669.206367	1430.664814	2070.148771	3081.289652	1397.665377	1227.816058	4338.711566	2044.996796	4576.225759	1447.685127	5630.287067	1821.343799	2746.185002	2112.102947	2071.093809	3465.552501	2633.951141	10111.86214	2105.257356	2240.713009	1814.221512	1767.61295	2784.657432	4267.24876	2465.10661	4066.072104	2407.445431	2403.632147	3327.336351	1931.223096	2951.495648	2767.005169
ARF3	5777.063417	2758.781853	2979.424849	3714.816903	5991.882098	5436.381294	4734.749884	4073.005394	2575.72573	4328.171315	4150.553983	2615.496643	3776.517162	4127.465757	3972.058872	2583.666858	4754.477812	2096.329597	1440.261238	4231.105348	4996.959383	2837.142257	6538.126485	2623.488794	4212.613074	4070.35981	2716.026219	3726.475439	3759.800781	2245.880614	3691.670385	2684.825977	5052.482059	4074.117349	2716.239158	6385.04623	4278.5596	916.2485321	2958.220563	4629.995842	4222.824022	1831.874315	3031.608583	5489.43418	2607.760485	4903.729635	4453.752668	3414.851214	1503.784588
ARF4	941.6980215	1554.062279	1215.064862	1029.748434	1319.676688	1222.113446	955.7103745	900.863168	618.3529934	1265.295271	928.1610676	1239.026871	1090.074386	1066.30462	909.5094068	984.3193234	1407.866112	1214.346955	1080.980468	884.0023276	1173.370004	1699.432962	1303.855643	703.2698945	1050.200854	1026.89406	1399.12697	1541.164305	1732.352798	1449.48543	2442.726004	1439.319606	1115.766437	1089.242884	1520.829033	1519.307921	2166.84097	972.1303065	1383.617886	1490.380615	1242.083388	3157.649147	1186.317079	1311.147853	1414.533448	1198.014997	1617.896196	1029.724606	3506.846458
ARF5	4139.224082	3393.427877	5889.420346	2788.121914	6659.304641	5010.390468	3878.25061	3168.322717	4452.353815	6619.836351	4678.134893	4823.737412	4567.251972	2346.11703	2653.605702	2857.834373	5051.882816	7206.3529	5502.428895	3992.890266	3385.027722	4623.540839	3134.469593	3175.498345	4506.800385	3194.78401	6389.932769	4529.208904	12097.43547	4392.377038	6554.915654	8437.455062	3817.901102	6089.779971	8735.257558	6702.798734	5501.705097	8354.336549	4459.036977	6234.998989	5379.611933	4364.799863	2387.42398	5580.277315	4274.42074	7526.981236	5159.850534	4585.614697	6102.755133
ARF6	6480.168016	11231.90842	8595.080731	10051.19307	15288.69897	16496.9343	13193.30745	14173.6402	6410.870502	10327.9139	13588.33403	8736.964779	9213.130494	10480.0464	15745.36694	13550.45873	11684.19805	9984.098701	6746.797581	8369.810887	14037.30634	5880.232513	11635.54599	8467.540079	13367.19065	16244.96451	8753.429392	12655.64996	13361.43393	10172.09277	15012.1934	2484.916371	14381.89533	16777.9787	5835.946682	10415.70344	8785.685481	10192.50515	13503.22425	16906.07851	11816.68285	13235.18261	13300.238	15733.16459	15441.59461	13992.43348	17051.09951	16289.49674	7525.147214
ARFGAP3	14127.82656	12568.24784	16529.52118	12206.40442	16434.71899	12893.71601	17143.3349	13455.25092	12613.29235	14691.90216	16876.9397	15616.59104	12223.75482	10864.86889	12349.08081	16340.5891	12187.90219	5734.332323	8233.00828	16749.91407	14722.24275	14662.36587	16826.36743	9993.314363	10816.56534	11445.30448	12060.56587	10264.96779	12012.23665	11372.97793	5732.365306	12335.65314	11334.06103	10657.10641	14169.38751	9864.478565	10415.10682	8946.667264	13046.84773	12359.08377	11964.64218	8119.466819	7512.072134	21696.78944	12000.51187	12866.03408	12201.68417	12230.69534	15099.17221
ARFIP2	4304.445159	2364.225787	2188.526343	2683.378184	1945.428672	4390.118544	2352.511666	2334.67171	2384.744001	3598.244264	3079.478414	2229.143661	3326.945489	2665.922195	1708.79256	2435.286958	4097.05376	3732.27275	2981.621486	4185.690778	992.306868	2311.212832	4320.960239	2022.107289	1279.986217	2367.812115	2117.642891	2714.69071	4588.699955	3277.725611	4463.010818	3120.567178	3648.94183	3463.965929	759.0587586	2398.245538	3240.47989	3990.990669	3372.130604	5671.523189	2751.261543	2632.943271	3962.230855	4204.22315	3523.244828	3064.957658	3854.429591	3610.732362	2913.896359
ARFRP1	13585.39227	14174.77269	12544.02059	13435.13088	13918.52952	11115.51822	13956.02156	12242.4964	13404.46585	15281.3891	17386.15899	13333.273	15030.98027	14000.4064	11393.60176	10720.41317	12627.14034	12467.31825	13349.76007	15784.00959	11758.81903	18269.59925	13351.03762	12363.60109	16290.89387	15130.91943	16194.27311	13795.32817	16529.24212	12550.56702	11730.09963	15393.12351	13152.62761	14658.44661	15640.53047	15260.78171	16801.22093	11913.50606	13126.59545	13586.78241	16741.01001	17410.61997	16663.58065	13749.70423	15292.54002	12553.60379	13825.42728	16316.34266	19929.63233
ARG1	20179.76428	24714.18672	23796.0373	30295.58104	25158.44748	29002.24203	25285.19567	27938.21031	15865.52146	26343.5001	21176.68659	30982.8307	11113.18916	29526.85689	14051.62093	10469.99065	25323.58512	19677.93628	33835.78595	13748.68942	23716.28783	18957.34052	27606.56759	29323.18095	21248.80672	19675.78351	26303.22849	28095.32392	26200.95282	15685.90168	10289.75469	9501.857526	24671.52827	21213.28758	4142.85556	32194.7081	24317.77094	24712.60422	21759.65143	22817.82426	16614.30592	23484.47304	19115.98469	14337.76634	24543.91496	24743.72859	33670.11662	12953.3081	28229.18639
ARG2	12228.61636	1954.136854	2900.98068	5392.396272	2245.620818	2392.884536	7607.035259	1883.918084	1468.978109	2092.234612	1993.334226	13109.05097	7282.807523	1373.716082	964.5498642	3534.08582	6808.829655	2283.623251	2014.168039	3557.50019	4038.335478	2141.231914	3168.576792	2459.305625	10920.27773	2302.281942	1422.176263	3518.953669	2452.648249	3115.049506	2442.726004	8686.833314	5685.664675	4860.418085	1045.773689	4977.611792	1893.108891	4548.588443	3384.622427	1809.568901	3799.614991	1059.68982	6789.961784	771.7531558	3200.538126	1380.988863	3881.68515	4630.257446	645.0898009
ARHGAP19	2360.668934	1348.91155	1601.990007	2972.13496	3372.590807	8064.957365	1749.697848	1513.264468	2226.51042	1636.673777	3131.55567	1830.378794	1623.678902	2760.095645	3087.905327	2876.264032	3476.635453	1728.885578	2128.274144	4271.971646	3051.928749	2368.615487	2365.303522	1956.35827	4242.163707	1768.343482	2613.573415	2421.22922	3573.49447	2628.936366	8945.106313	6863.351602	2252.706241	3151.862904	791.705204	6462.177828	4219.234457	3225.569809	2778.464666	2446.048403	2358.172238	6212.535585	2782.416662	3803.764913	2687.861705	2762.541747	4263.669737	3720.427713	703.7461512
ARHGAP22	4471.40266	3812.92511	3009.905568	3088.480001	3901.619325	4425.322001	3646.066843	4090.727871	4499.001883	2372.806945	3413.251728	3514.183483	2996.112298	3220.52134	2866.176533	4982.76617	3646.143485	3020.478303	3503.59968	2494.658317	4093.122585	4453.42492	3367.910885	2923.209233	3884.931897	10262.84429	6584.12879	10062.53696	4931.02508	4377.977393	4869.627291	6294.36889	4603.757078	4210.26506	3592.396132	3646.802393	4614.997333	4918.433844	3464.167059	4028.465251	3226.675914	3426.933349	5293.817704	4128.93123	3676.012148	3737.762916	4473.633037	2813.80325	3474.782827
ARHGAP25	3707.055957	5650.975995	2768.948193	6343.70651	5514.315092	7701.617283	4681.177555	4501.244917	3087.451071	7965.526716	4345.514288	4353.655998	5524.365227	5143.36537	8096.670853	12315.64071	3859.918574	3291.153322	4388.89818	6901.243174	5642.772119	3624.720195	3964.778557	5177.131494	2832.572757	12568.91448	4193.637806	3156.688963	3545.099367	6396.771112	7783.234294	4911.822947	7001.503617	16220.32347	7187.103937	8338.005888	3540.130466	7036.99437	8886.156186	4623.481514	8548.804862	972.5938943	6555.794907	5213.533386	7632.82322	5205.490059	3341.500766	9383.468928	1430.975866
ARHGAP29	12939.93094	14065.10771	13476.25609	13005.56091	12307.23525	14638.52167	15864.3749	14080.55635	13800.926	17420.59469	12405.11652	9321.169521	17284.67949	15380.02642	14525.302	13001.11081	16623.6362	15090.98907	17494.47606	13571.19328	12246.45909	11607.78	17153.38057	13506.81855	10310.60089	17396.48251	17818.47774	10665.48411	13853.12613	10617.55746	8164.391643	13401.0869	19232.92002	13551.54935	24149.05327	12268.17397	13233.08382	20162.24606	17459.61596	15921.13617	18287.64813	13013.71341	16599.5791	13331.89161	17845.26125	17586.34401	15021.09465	11778.99108	16483.38871
ARHGAP4	2679.456074	5646.347201	3349.347829	2326.380729	2632.567183	1697.243425	3262.97931	2114.750585	2564.571948	3101.220947	3247.067184	3104.869091	3040.414446	2536.970478	2745.33373	3710.441022	1153.877703	1994.270591	2429.342155	5246.885145	2391.428358	1827.234799	1549.602773	1860.636194	4659.013824	1670.180817	3126.817227	2368.452325	1749.810765	1481.756829	882.1860342	1985.579076	3087.014697	3920.491269	2638.833755	6377.3435	2285.948197	2790.772553	1759.399838	2569.447805	2419.948112	2262.674945	2083.156939	3150.564102	2462.908714	1620.317034	2124.319937	1747.776492	7313.886314
ARHGAP5	9727.782755	9005.458703	8877.344101	10309.07216	11935.20355	9797.934986	16971.0876	10768.94593	13356.02461	15925.23255	11570.93928	8928.503111	9294.929851	9864.318454	13416.26847	17023.60711	9839.552423	14218.53215	12222.56046	10494.10338	10216.85193	12532.37201	13406.68824	9993.302075	10073.88189	8245.795838	14872.48891	8653.487888	7908.54238	12721.94842	8585.808089	20010.19011	7646.478151	6447.903827	14349.09475	5901.351795	10708.43121	12667.66307	8048.327069	7975.568499	11407.46781	9849.152487	10634.18788	8736.740918	10499.32815	8105.46857	9311.300462	14708.59567	13052.74218
ARHGDIA	32269.77176	27193.50955	31010.07401	30677.368	28672.60193	26777.91527	28354.15861	23395.36026	27133.63378	30619.60233	26272.21925	29734.21068	25606.38467	29520.07754	27053.15115	27757.87484	29925.86779	29167.86123	27368.05988	27689.36398	24257.13702	29183.98751	25281.67551	19985.51036	34359.60496	21616.83641	23291.55376	21001.35399	18233.21091	18673.85965	26433.84978	29122.12902	18442.80293	23160.30729	24609.43174	24558.79994	26043.52366	20157.04364	18597.16324	20849.06953	22506.24369	19812.6326	23919.9949	19301.0885	22507.25575	19677.56209	19497.46838	25044.54295	18689.10365
ARHGDIB	30555.02843	19689.47371	26646.89024	29909.16549	21788.76709	29840.59901	22194.0258	25403.24254	23701.08547	32351.34942	23105.88557	14266.81412	24947.82774	26472.87868	31629.08225	39278.88995	24525.72965	28032.78188	31535.71908	37607.14081	14640.38599	16567.94497	24303.31078	28987.36185	12565.20047	39415.83568	20712.71961	23667.76617	22560.48518	18764.19338	16825.40152	22820.96338	26986.36915	44275.57454	39946.57844	37187.74649	23375.83452	24298.67845	31673.77863	24974.33349	36850.45137	25544.21549	28684.52397	25541.51629	33115.7073	28746.41714	21802.54632	34591.43791	19723.01048
ARHGDIG	1839.52856	3286.025545	8810.59897	2316.082934	1270.320141	4798.839693	4430.895698	8176.301304	9888.316988	12204.28043	2350.712019	3576.788082	2359.965899	5260.508406	3951.573852	1071.242038	7298.692315	18894.18318	12535.63848	2137.194548	2848.592991	4227.55719	985.8806813	2123.429015	1106.211504	897.7796412	1433.613264	3634.027391	1600.228754	1175.932268	912.7788397	1512.166465	975.267743	1106.535808	1895.249605	4441.650589	1916.628862	1359.363836	999.0947016	1060.230962	1094.603519	3221.807813	1470.296192	1041.438392	967.0156117	978.9345317	1014.91434	1489.774128	2352.295866
ARHGEF1	10046.31645	13304.18074	17980.08579	17300.4976	15288.69897	12834.41683	15431.60748	14484.48743	13153.87969	16424.05966	14007.36132	13382.48255	11759.91854	14234.90301	15745.36694	10668.32859	12092.67781	10887.62057	21995.55587	16856.78251	14391.9627	10105.16566	14906.37308	11524.65819	13147.16548	19533.92372	10314.10408	10428.59707	14409.44056	7951.485388	12229.76085	3170.860932	11057.84171	18072.5876	14476.35338	16935.54099	17180.59648	12290.50794	14422.9816	11373.04049	15526.22449	13810.69974	21623.47094	8930.86455	13104.72915	9055.400129	10266.99972	16016.41644	20813.54694
ARHGEF10	1708.792729	2083.577973	2813.237071	2410.380161	2575.564719	3069.143849	1651.708494	2042.243599	915.6113763	1656.150889	2176.4639	2993.567007	3594.659112	2436.079989	4311.251535	2796.372783	2178.522163	1538.36709	2180.717217	2219.14304	2921.682404	2980.602621	2193.889908	1148.92382	2450.676066	2163.023508	2048.337839	1907.052768	4205.914733	3109.289197	756.7199945	3010.985626	2666.498298	7417.558033	1642.504488	4626.8846	719.6645826	1815.152068	1752.556148	2173.028438	2207.948216	2189.180219	573.8936546	5978.399664	899.9755263	2778.703342	2317.757776	2381.653592	7990.959251
ARHGEF12	30128.96509	31203.31971	25744.34068	33869.04777	30840.08177	35241.11308	36970.11052	31895.23531	34395.69648	27424.30587	26113.95583	27260.41817	32606.62839	32536.14342	32158.36284	25540.95349	30174.41979	30129.7343	28144.5674	25818.7501	35618.55777	33404.95237	27817.19073	34523.32313	32846.52537	26544.21215	26309.62663	22617.03489	25111.49673	23030.2698	25100.09712	28550.29035	23280.05799	22800.56619	20978.27931	24936.36224	21903.50681	24466.48393	27106.60024	28057.32921	27049.90825	23201.89384	24785.03819	30208.24964	26731.75359	26531.81495	25697.86817	22518.29083	22240.19831
ARHGEF16	1182.14842	4897.959861	9471.047029	11483.58797	4208.800333	6637.572726	1045.894117	6311.33785	12115.17623	2394.324868	7320.658721	11005.26368	3230.189762	2002.966205	8517.925723	3679.22296	4887.624279	4438.711063	12105.81315	1361.401021	12161.277	4311.672553	3103.1015	8955.738318	9760.232189	9790.077477	15568.48394	12651.42424	14252.38663	3742.65887	1836.378986	4778.884164	1494.604131	2487.66118	16191.79584	9715.746372	3869.19991	1589.982626	6269.063613	15825.99081	12306.75393	12219.96049	2317.282139	5344.336735	7182.24924	10447.61346	7327.783187	2104.897206	2664.906233
ARHGEF17	487.6029269	576.5647247	652.7460757	545.6058063	560.197267	562.915391	488.6550483	550.3152786	772.5757897	664.1583646	607.2781377	689.4833858	635.1955999	598.8746342	584.9600237	908.4585514	579.1898715	786.9720145	629.1743654	686.5655684	666.4739379	745.558351	449.0289874	584.8674485	588.1757674	568.9995682	638.1698013	718.5623709	602.4905849	638.3189685	585.8614004	3577.997489	751.3204338	624.215841	718.9965802	2333.566388	606.8884803	1003.962537	622.5800145	571.4748721	550.0203617	878.7446078	706.2427953	512.0581986	583.1378609	631.5038985	563.6872931	560.3745998	1638.830402
ARHGEF2	12079.19506	6374.063334	9536.054966	10481.2052	11547.01447	9668.024153	17563.07045	4898.468012	5088.063846	10004.07694	12963.87672	5746.317717	7612.660331	8160.667247	16623.37927	9740.778833	5899.206148	8870.329478	8996.998656	8358.420632	8058.383456	5519.510685	14106.6545	7099.09125	14115.60755	5736.776709	5661.620718	3747.890116	5754.321464	1298.006743	3565.568918	1597.864555	3376.757352	6225.928049	8819.289837	8170.497872	4834.273667	7654.422783	2649.63088	3060.164347	6580.520918	2630.033916	6350.10577	6115.397514	5203.770409	7268.829026	7138.27864	7895.236089	1425.353665
ARHGEF4	1094.582807	2282.264928	1101.658739	1250.786998	972.6116682	1469.991895	1780.703354	2398.137812	1951.348741	1931.235067	1140.829758	1455.097668	1558.073839	1612.853276	1136.721913	1195.286018	2113.842101	987.163747	2509.321407	1165.81033	2491.945009	1073.921033	2344.105753	1216.458719	2184.396424	1650.653803	1571.142177	5773.334064	3009.727566	2311.649151	2970.769985	2659.872495	3401.399296	2009.235441	1650.351232	1983.886004	1955.24511	1517.382891	4229.323279	2505.468369	1763.443073	2021.112596	4096.847816	2308.138242	3388.19547	3450.235232	2278.603506	955.1579184	3659.5881
ARHGEF5	7374.232547	6598.795411	3938.43497	3545.494202	4406.535528	6871.982508	3156.92328	3786.353262	4073.122807	3090.732503	4047.638147	6027.467149	7973.942148	2114.115658	2428.260011	3299.085687	5407.085998	4561.321675	2529.369632	2817.194439	4770.302655	4399.484233	2725.839661	2546.689046	2735.039812	6330.782862	5970.000158	3644.599715	4057.313767	2449.867751	3156.689631	4499.471552	4074.594385	2164.694694	2718.050329	3243.75147	4092.093256	3685.819382	4184.376731	5004.868385	3285.14947	6745.972218	1762.522196	4675.806987	5521.617441	6585.239096	4444.764971	3817.023682	6383.990996
ARHGEF6	1286.755796	1547.609771	1475.592148	3077.514298	1637.158764	2959.800566	1578.304136	1574.57978	1517.909998	2058.704556	1865.321859	1803.760839	1149.401129	1416.259444	1975.504676	1497.659593	2221.703485	948.4617284	3120.450001	1724.581915	2386.875865	1066.885	2043.31341	1624.426222	1427.719456	2534.73223	1054.782343	1094.911444	736.9669341	2276.505683	568.3552348	658.1518517	1073.6836	1406.669931	1190.180427	3249.425757	609.9003617	2470.952291	1542.125306	1431.128582	2024.564042	3564.463331	3022.716797	1076.166195	1515.810131	1611.808337	1355.923245	823.2240572	681.22538
ARHGEF7	9414.885992	10665.17562	8219.420006	8920.240062	16434.71899	9201.967194	11568.31696	2291.122878	2938.505498	5305.559046	3258.125264	8235.774458	9799.0996	2753.966482	6023.485535	7020.38348	5020.589168	17369.10963	7860.436444	7696.537808	2553.046959	3579.350919	1620.437374	10943.61991	3013.337722	7911.585368	5473.977018	2111.152097	7205.84104	8986.637537	4577.054484	6085.837808	7492.921901	1877.136542	9101.15829	5803.811443	4194.326071	7184.44165	7676.773038	1640.286061	12331.6594	6828.785477	2866.221586	4600.139344	6461.503563	3771.85208	2802.968606	1759.67588	15099.17221
ARID1A	17440.57935	19922.95631	18377.72274	24236.89403	22095.62278	17565.4394	17420.69522	17128.3885	20877.93143	17317.46054	18189.55984	27678.49564	22916.34762	17439.47122	17669.88691	18830.99661	16438.00175	25433.7681	21623.57413	21727.96239	34035.55689	20070.55744	19422.81466	23818.93734	36474.503	16098.71806	18655.13398	16230.80523	19289.99329	17260.71811	24641.04994	14056.70131	13712.98992	17120.56487	24149.05327	12351.84974	15757.44767	20343.84795	14242.93052	15756.8205	16712.67172	21977.65434	20499.1191	11375.00986	18099.90459	15831.99619	17533.38817	21306.97806	26537.4433
ARID3A	4436.209855	3457.271314	4469.298987	5759.465938	12825.38652	1184.613116	15615.5704	2014.757495	11540.70831	7219.705939	6504.214834	3140.938027	2676.219791	4280.267508	10999.97306	12973.59654	3579.259273	791.2115872	1872.386473	10210.83438	1907.99292	7258.191895	15620.52575	3193.350592	2854.315806	1638.006297	3290.625249	2089.033376	4807.469881	3844.96328	2457.661929	949.9224817	6091.764668	3695.956257	5653.983058	2666.069105	17582.14539	9753.993996	2147.386335	2429.299306	4655.912074	9110.286844	11831.20699	2727.722996	2894.198426	2437.551331	591.958425	7180.614883	8618.709829
ARID4A	3826.693873	6961.214542	4326.240633	6908.634948	7341.203939	7099.42931	9962.369425	7372.509711	2595.576358	6420.987616	5631.631812	4142.625082	4546.59515	5946.911198	7329.98566	2137.296399	9533.162104	6227.428081	9386.800179	5475.321778	6978.75168	4105.477711	8986.906072	6608.473232	4365.356414	7810.436464	5288.784668	6118.775895	5965.462774	4749.672033	11467.50016	2377.611857	6861.928069	5673.915979	4237.522581	8879.057047	11144.79649	4983.994078	7573.112651	5834.014458	5259.18942	5431.221381	4343.757008	8307.160153	7778.148193	5548.63826	10195.27504	10294.16619	7796.835307
ARID5A	3284.191716	1438.379342	2968.884825	1650.173362	1482.600685	1854.323468	2331.090287	928.1387187	1039.128752	3014.053663	2053.145284	3193.14785	1479.77536	1294.677625	1897.757921	1501.568176	764.0544465	1553.742285	1486.649215	2779.411349	1726.396213	2663.63495	3909.671721	1365.150794	1455.579237	1340.273698	1568.653962	627.3596646	910.2635458	3520.321547	808.324771	1772.875322	1867.860467	1131.621086	4068.396069	2908.766967	6232.304274	2262.702538	2019.175647	896.8626672	925.5048879	751.3073113	3348.221394	1485.989478	1272.83839	1293.438023	2099.132773	3461.616611	4019.525565
ARIH2	15797.22066	7479.94265	3453.803337	11897.20269	8931.745454	12413.57534	11200.85442	11374.31058	7693.872886	13264.15296	11632.78725	7392.082679	13242.33913	10720.91774	12627.21606	9299.03154	11685.14232	8756.986146	5796.183319	14912.2038	12688.32555	9929.428056	13166.06679	8501.293262	10296.63488	10870.87786	10307.23034	10915.13856	11946.64343	11980.38307	11109.23978	15386.32404	12249.66441	12972.72509	8058.106321	6122.876188	15289.08658	10609.78905	9667.83576	12798.46566	6247.325857	2781.717493	9379.197879	13100.38229	10400.21687	13535.85435	12590.01698	15665.63314	12311.19647
ARL1	12576.26575	16196.5866	16054.28396	12243.1218	14077.51158	16890.81626	18203.66779	18588.10746	15637.41776	17116.44451	12970.2663	10223.86333	12246.33041	17229.52847	16360.97211	12229.69071	14963.20136	19014.46263	18059.59268	8705.93377	17626.43773	13069.87935	17187.67571	17370.31786	11412.28334	18618.79944	13700.24486	15874.00497	17541.73957	13999.36296	11869.5482	16079.55968	14374.72188	16558.39383	8054.516169	12872.35344	13571.28907	14246.41064	14816.19272	17782.75923	18548.17599	7195.30884	14286.55475	14003.85478	13969.15164	15484.00648	14668.51499	18106.50238	17569.35993
ARL2	12499.46496	5711.314332	5979.996167	6612.654556	9907.391629	6274.854333	8751.138014	8423.909069	4944.581851	7273.707208	6122.995708	3623.682534	6359.770102	6197.655615	9630.130444	1130.103519	5357.794855	8252.967725	5104.04401	11017.79662	7940.760682	4105.477711	9957.036225	4590.616608	8319.823981	5275.333162	10254.998	7242.085823	9633.069146	14293.62309	8407.749184	3441.524152	9541.985235	7818.648438	4345.860216	14199.74161	7574.919201	13614.8479	6788.936519	8468.172293	12149.99037	3426.933349	9389.060919	9092.768025	8296.487707	7212.601118	5671.888087	9741.337555	6454.452327
ARL2BP	18189.99503	14265.0704	17318.67082	13769.38212	15048.2643	15134.55466	10148.44026	15216.74732	12481.38635	9846.943654	13844.70827	16488.35956	17186.14458	17920.06556	10968.49761	8453.150115	14530.27804	15096.89281	13476.93065	10372.77702	18037.59091	11816.94409	16904.56591	12739.13151	9205.199487	11543.96381	12060.56587	11876.07077	11598.97645	9317.759312	4544.476921	9511.162389	8336.025402	9685.577098	7519.192046	10657.37191	6489.194826	8584.636344	8548.408843	11958.62629	8829.089448	13667.0752	7909.904322	7819.097244	10045.79974	8169.802704	6919.730084	8699.179122	10580.05203
ARL3	14577.00823	7089.697698	5484.172309	8389.519366	8289.973101	8933.158287	7846.363159	7485.639002	6208.788686	4596.116259	6258.964812	5078.92023	8271.983365	9673.257393	13705.18689	10452.96348	8886.766159	4301.329088	9256.268179	9305.889218	4471.405479	6730.990356	9196.706007	10049.99413	2621.064159	8164.262117	8720.189412	9909.927638	8563.587349	9304.365064	7664.682712	15852.12796	13829.58706	10859.41977	1630.044327	14153.2449	11798.81044	8295.248795	10940.19217	8880.228166	11974.73454	7405.112757	10258.2799	11375.00986	12340.94465	9451.853996	17447.36551	14282.60591	5719.708257
ARL4A	850.9657262	730.3962976	664.4541866	731.6901315	687.5239512	1126.582069	1035.319384	548.2333084	532.3198556	760.2188891	655.236054	711.4017862	904.4696378	593.8390999	756.469837	807.5162835	798.7957176	528.5141466	571.0991551	580.2249387	589.3170933	458.5523688	1454.601687	952.8287518	1122.155161	547.5302581	989.6964674	1410.913118	2078.647113	1506.929182	1821.954974	657.4307395	1010.890305	598.3263005	2522.402667	668.9490044	560.9540134	2350.670781	1628.796363	1868.591369	1977.724989	671.5067548	2724.267112	1753.992916	2732.387961	1802.569798	1836.047003	3269.083491	3956.100847
ARL4C	6690.777684	5711.314332	9622.608521	5764.257493	7018.315281	8054.204416	8354.891813	7041.566345	5701.867597	7812.788781	10281.74794	5492.488513	4944.168076	5459.081899	8290.234431	6817.866145	6777.787863	6974.205421	6585.35639	7567.293107	8746.395326	5663.399887	9701.513148	6633.745325	8529.455319	13511.57157	4502.014638	6261.145705	7804.721488	5484.721558	4684.973165	10802.41546	7971.376555	12527.40482	10110.07739	12220.124	4202.971423	6021.392376	9658.342082	9121.782066	16217.99807	6279.589473	5702.603815	7171.853707	8560.430663	13025.59035	6868.300032	6679.182408	2317.985809
ARL4D	25683.52415	32592.58115	30018.55118	32767.94406	37245.77785	26368.50081	26735.69217	27007.1424	30638.13086	25475.0229	35414.28649	40560.07573	21881.52068	25008.69433	32158.36284	28615.84218	27773.04918	29646.63702	26562.19576	24059.93282	40961.07516	34725.25335	26068.49525	34817.77545	47098.6865	11340.36063	13259.50117	15621.96233	14395.44933	14680.1172	12641.02792	15666.05347	14864.36203	13123.11397	14008.21604	12268.17397	18520.14444	15828.60798	14171.38881	13618.31288	13340.14348	15396.74576	13139.54964	13769.77271	14780.96512	14094.61638	13487.12466	10206.49051	20064.55995
ARMC8	8461.285418	10562.56753	8759.934693	7005.136363	9665.8904	9395.9212	9855.517188	8841.047845	8277.746372	9194.362032	9333.537447	7456.372857	8437.249744	9117.762803	11467.71719	8322.81252	7879.388725	8096.952174	5955.516452	8318.111727	7186.422007	7402.294836	10305.54261	7411.876884	7313.797909	8774.327812	8991.555567	7187.849824	6658.84744	7918.761376	9940.651779	10893.53616	11784.18865	6860.109568	3914.216244	4364.572765	6607.412896	7036.99437	7761.724885	9340.445009	7580.617282	9052.083787	6286.205492	10109.17494	9388.335169	8814.283486	11488.7	10172.777	8094.780856
ARMCX2	14055.51267	4306.52785	10595.23748	6235.974637	4947.447537	4072.682163	3323.478404	5409.632652	4504.456753	4748.640484	5511.737738	9819.643896	4485.570065	5645.108432	5025.453784	3158.658846	3980.302151	5814.202936	10360.2802	3680.297385	14244.99098	5181.959614	3061.792972	8418.571522	13557.3758	3283.735507	4298.582519	2133.264657	7316.596288	2539.329868	2542.224091	8903.653633	2748.294193	3241.15504	12476.225	5263.526824	4687.396536	2804.235361	4649.754042	2367.466764	5260.797213	4345.121444	4048.317614	6473.248416	4721.357234	3767.485639	3074.446254	3260.939572	1615.503457
ARMCX6	2304.750788	1764.919149	7945.454279	2316.082934	1646.204055	2693.28449	2991.052663	5862.560678	9509.486834	8856.164594	3292.255079	1991.546859	2731.258666	5451.904779	2390.164299	1711.80249	4346.730561	12300.52613	10722.35992	2854.813704	2513.187982	3890.290928	3954.284691	2438.275468	2569.511593	2164.069689	1811.869846	2016.36864	1386.605479	998.5500248	2313.081417	4701.14223	3232.45804	1317.96343	4621.699436	4421.245209	7105.910535	1383.092568	2208.437274	1640.422734	2059.715554	1987.67106	2101.831348	1847.492134	2564.984462	1293.633557	1467.489668	3314.141393	2075.10036
ARMET	22291.31586	15476.65769	20004.54266	17249.57432	12709.07976	18037.71334	14955.27951	14121.85658	11181.2884	12460.1588	21930.58192	13305.27546	12180.3075	20359.95125	15815.73813	12254.28112	15447.89096	23062.83481	17283.56461	16028.45407	18320.4453	15520.38669	21503.55974	13644.6894	19614.67303	25229.15115	15500.61124	21328.63412	20818.21347	19847.67205	12707.09644	10084.42416	13238.0308	21601.86264	21009.73462	22165.42466	22574.34627	13224.51788	24300.07662	19269.70374	21579.83091	20669.22527	21992.31946	20499.26898	17301.78903	18259.45703	18218.10734	20881.79752	22834.67529
ARNT	16573.09272	13986.31947	9246.690307	12650.20733	12505.93032	12051.4997	18169.86434	13455.25092	13335.85492	12785.5477	15826.41282	13461.4057	10250.90947	12690.93391	12595.36718	9517.059723	12941.0384	12378.64401	10297.77108	9935.454521	16069.00666	16588.67606	10113.83859	9090.326345	10451.68325	16259.96734	12897.52936	12966.5171	13226.34915	9766.641939	11108.89782	12298.11367	12350.93905	8324.301112	9751.897084	8053.273551	11707.75828	15125.05611	11913.99976	14283.98884	10428.42915	13667.0752	10035.99519	9370.896254	14877.02857	13759.37297	12071.21465	14195.34711	17113.93096
ARNT2	6741.104414	3911.283835	1387.940223	1912.965957	4404.019632	2710.182215	1770.794934	802.9952055	4421.301084	1280.529609	2378.552237	7127.258246	1730.139048	3002.330575	2580.027231	2339.910958	960.003753	1400.370129	1611.172988	1170.712386	12175.89249	4276.901519	1878.87721	2575.754416	13557.3758	3078.169489	2162.119916	2186.176827	1564.950136	2770.824075	1365.311206	4406.257756	1149.087268	1143.183483	2911.844491	3861.824983	5339.636916	1292.67019	2202.647145	1043.293761	3136.675216	1449.737431	1130.390568	2859.770731	1512.82346	1168.354958	2366.336097	2374.083748	1609.995446
ARNTL	1285.05125	1009.011652	906.201553	1239.612198	1327.830468	1241.924214	1289.693286	883.4233096	957.3306734	823.3407666	1013.127401	1001.802256	1488.409098	1210.206775	1156.539031	1285.41349	1908.769151	958.7623516	1062.487308	1493.667993	1227.462231	1608.107468	1087.535519	1092.48279	1849.166595	1814.043933	2226.220092	1392.323159	2510.286913	2074.033336	2891.034838	2046.65258	2527.713709	2997.985909	1755.364029	1918.97351	2806.035919	2172.19749	1150.378753	1292.904794	1801.726166	2132.968489	1459.213628	2355.014501	1728.466295	2237.779103	1826.58309	2339.591873	2497.778578
ARNTL2	3521.026675	1742.334443	1760.439545	1796.426484	2840.291521	2564.236476	3518.312914	1925.290911	876.4208147	1452.956405	3691.413689	1148.772615	988.7245691	2597.014346	2429.350426	1163.978121	2733.510832	2177.380396	1562.502415	1393.286597	4570.300965	1156.86081	2128.39443	1269.596466	4785.387184	2715.906465	1349.091524	3382.265232	1597.225343	2545.244939	1530.773914	1710.236088	3122.26678	2005.053805	754.6036325	1828.663713	1023.766446	1748.586916	2566.763708	1882.035123	3992.418769	1026.930583	826.9893498	2712.677859	2009.538966	5463.779115	4596.346271	2406.601496	1048.078166
ARPC1A	12564.29472	12218.03197	13370.76705	18510.5874	16580.36657	15489.52344	14349.23937	10988.91625	12360.81384	16233.22402	18755.73602	11261.31358	16047.29091	18199.77841	16068.53168	11179.76712	12144.7181	12378.64401	11854.7204	18133.02647	15468.73344	10487.8055	16152.68505	8701.996386	16042.00374	10882.97947	12814.52504	14895.43386	18874.78785	13746.0702	13274.6786	17908.88045	8474.55827	13098.12101	13002.19121	4585.406434	15557.91919	17151.8811	13989.6358	11012.10645	13236.2195	10956.11834	13305.74616	10455.91864	9682.762609	13688.11766	12400.31274	13614.94413	19615.72595
ARPC1B	15797.22066	6993.719465	10478.74476	8793.234182	4870.056421	9013.217626	8147.971042	7021.973826	10455.75727	10152.59894	13553.82298	8164.496727	13399.61658	11975.3664	4979.915601	10688.65542	8325.548001	8215.251569	6941.296376	13996.56743	9250.657418	5127.208928	8098.765345	4757.268354	9254.192901	11510.67573	8566.599325	14422.46551	11376.72191	7517.477201	6640.900178	13050.54047	7169.49476	13380.55813	17207.85779	17579.58579	7126.334335	6961.615105	8301.137227	7510.939244	16499.97878	9266.942209	10972.493	9503.324108	7438.749824	14554.48881	5838.915152	6592.158396	7794.095606
ARPC2	35165.7616	29289.65701	32875.72033	31219.49698	29820.65099	31407.20036	33550.63457	27153.45417	32702.41929	32101.91665	33134.13771	26495.35918	29851.78968	33138.71817	34319.83558	33187.19173	27827.18684	29691.79017	26734.62075	31736.78582	29897.43065	28427.76794	30137.89657	29994.50315	25294.62651	29675.21753	31406.86418	31826.17292	26332.57271	30251.53507	22760.83406	26233.48978	29939.53791	30175.4376	31597.63873	33302.56085	32797.02835	27233.68888	27749.58347	29754.07491	29552.4233	24828.15202	30037.37844	31107.05697	30534.00855	35468.90574	32334.21739	31362.12768	30122.64517
ARPC4	15955.33345	11697.10078	12852.41268	12826.48385	12709.07976	12834.41683	15635.29806	12175.20761	12686.68658	14364.04149	12946.89593	12870.60446	11537.85468	13017.5293	13244.53796	10222.12818	12492.20121	12570.10253	13421.50213	14338.39426	12817.4989	12653.6188	14152.89963	11720.07249	13440.30038	11846.03332	10556.15452	12655.64996	11877.52566	10238.29303	9410.244212	11270.84339	12554.35069	13827.77397	10552.71782	12524.2791	13520.68993	12157.95902	11888.43708	14140.27988	13572.32126	9375.601843	10530.60541	13335.41635	10712.90016	12928.54633	11659.82544	12501.43154	9123.412674
ARPP-19	17177.18925	13187.2502	14567.24156	17472.73207	10563.71211	12137.40171	13841.11187	12026.04479	13466.57129	15730.00908	14363.94649	14003.4109	13578.16668	13512.60332	15864.35274	11578.00757	17968.81056	18051.23429	13943.2024	11960.86032	15704.49118	15164.25853	11616.85633	16456.27297	21764.88904	16424.69098	18885.58599	16655.43625	16987.38699	16881.51467	19913.33323	13734.80319	15662.46277	13755.41589	18663.86351	15966.09982	9753.628361	18641.16421	18201.67599	18513.24375	16277.80359	15129.32789	18417.46289	18378.51647	17509.45314	16991.14435	19201.33468	18525.9809	22367.73797
ARR3	748.2887096	699.4581012	808.3025194	718.9335531	681.4913251	714.7188306	820.9150005	739.7098153	772.8049335	846.5591652	742.0403597	740.110984	772.9076978	804.2786515	685.4259413	772.8257964	898.9227173	793.0789363	729.0821561	932.0369189	1457.74388	793.1198558	1175.476123	814.8200659	1196.357942	724.4462406	739.0251595	628.0571674	969.255889	730.8030504	851.3091403	759.9046809	686.1155709	789.3016807	773.9497881	1098.706496	1203.807506	687.9638724	765.6023623	745.605827	764.0615802	804.6428598	802.4963619	688.9413579	736.6176187	690.7002079	721.4215348	624.78076	1228.351673
ARRB2	13247.77355	8531.360425	8650.079498	12423.78592	9351.117909	10056.11079	13434.24154	7691.43754	8558.944627	10111.33809	12772.25331	6952.132614	6771.102444	9749.359846	12648.93435	13301.92617	6862.103523	11199.90115	8150.715712	14224.45508	14028.2313	10069.11476	7381.735145	7548.542752	5676.231128	10141.62115	8115.978793	10037.2429	6661.771557	7239.849304	4371.712229	10112.4571	7886.709561	11170.58873	12511.05783	11208.30954	9670.109902	5475.028247	6888.184836	6669.570201	8449.920172	3995.081447	13038.38156	6605.156102	7613.99731	5956.325408	7064.119914	5370.371829	8618.709829
ARS2	10098.66773	6197.305613	7026.428493	9650.103811	9391.522572	10218.55954	9839.264733	9039.645598	6208.741857	9328.215219	10026.82506	7687.020595	9136.731404	7292.840562	8660.278517	5919.879896	9942.067563	6840.495482	7971.906591	10849.49526	8897.233304	4604.809457	9831.139613	6282.786299	11040.20865	11687.06833	8797.189082	12442.16854	14530.34931	7636.972984	13370.29939	5026.868408	11760.07111	9915.118771	5374.723625	12220.124	13008.29877	10129.44586	10276.00478	10815.81012	12731.21822	7125.26744	9493.09582	9997.573413	9705.784025	9834.051191	13830.19467	16169.10858	16182.39043
ARSA	5080.548767	3535.392597	7464.601569	3857.715865	3080.464667	3697.66022	1722.532778	9905.800675	12360.81384	4825.831578	7379.258505	4878.350635	9456.63663	7002.822522	3234.969178	3961.168678	2931.705699	9325.522569	11854.7204	6064.751915	2875.138092	7685.943994	4849.050358	22123.63047	1509.012134	1676.71205	3849.268681	6707.7599	6680.664795	4393.351634	2316.015467	3734.133421	1503.228364	2031.247653	7519.192046	8994.50669	11006.97505	6288.156764	2131.013683	2513.343402	1474.905114	10269.30613	10876.33731	4150.735623	5232.888763	3750.445862	1608.775021	2840.71098	13654.03074
ARSB	5309.993386	8301.242299	5133.062093	12764.86669	13966.374	9787.562337	13090.74117	8579.446876	5594.79656	14758.47718	5728.407658	9522.472531	6782.832546	12832.25196	5380.199416	8933.267791	11217.03768	6286.923998	9643.726857	10096.00652	3046.926193	9667.555095	27117.52534	9211.409622	4779.279795	13333.4667	13418.41472	14587.52776	3761.56321	14215.66646	10485.15267	4675.768123	7892.119135	7972.819455	4431.62309	6013.757373	8090.392654	8995.903701	13437.73197	12516.31368	5204.209064	14489.60253	16516.88698	16164.4643	13598.04349	8971.980435	7832.622039	13027.86745	5589.778105
ARSD	12828.64207	6704.386493	7732.387245	4287.797358	9077.77267	6233.355201	8045.657567	6275.40696	3680.50388	2641.95371	4748.213628	12596.209	12077.97327	6840.563495	6010.023504	7422.273535	12272.36573	6155.117813	8798.842909	3869.498702	6065.364125	6004.990312	5862.823249	9940.934418	9512.847781	4841.27955	5420.244526	6451.001561	8929.723625	7866.894833	4343.163792	9437.237529	7210.716335	1479.515012	3406.5969	7940.151456	8452.985423	2769.052642	4820.216868	5731.926473	3739.537244	7401.963953	4630.697485	5212.998586	8217.330714	4101.561713	6190.075872	5451.072754	8043.395815
ARSE	26424.73701	19060.41489	15891.38664	16664.81772	21459.03317	16557.43064	18530.57541	16571.05364	10604.2417	12296.26396	16308.72554	19560.43769	15913.90349	17034.41366	15887.98884	18728.0605	19930.45122	14766.97025	22542.18087	11161.30287	14207.16156	20043.2591	23426.43903	21150.7452	19377.38089	11458.29315	14278.61249	15285.57578	10464.80367	24754.66384	12917.24024	6426.261877	12824.47966	14247.76315	9233.832911	14478.15051	15290.23882	12785.46561	15318.43422	13185.57691	9686.594105	10295.76049	19191.28917	14699.61647	12756.83857	14252.02316	14635.50741	22068.441	16561.23794
ART1	887.2837268	956.3842609	1257.000612	849.8625817	845.1505025	799.8083621	819.6303519	1571.598139	1423.297265	805.3882402	938.0671137	808.5463753	920.0919679	1014.116718	690.9790515	763.8589764	1588.224216	804.5043683	1798.902723	1230.444392	866.6710415	892.5420403	907.0868877	1023.000276	873.5691746	1069.985377	2313.476307	874.9351797	932.3895992	984.7427962	1122.179274	1408.056635	896.0536542	980.9933015	1231.524126	1099.124337	1638.705111	783.3115284	878.6479642	822.5129063	882.3839897	1539.141226	968.7447399	1040.948184	704.4112275	773.5188522	1098.989438	754.4123093	1127.965722
ART3	3426.101753	10835.11916	6475.271535	8548.183845	14434.27917	2453.384718	1505.22053	2023.874457	3157.937591	1889.224739	13014.24121	23467.32117	1471.334543	2960.770342	6549.063914	4151.643796	802.6444202	7405.168116	1115.496073	887.2893557	31435.81683	12505.92309	2262.217433	17513.67577	34354.79613	2950.976472	4753.705068	2160.842129	3587.261124	7236.306348	2148.776753	11784.69254	2493.389488	2487.168932	7756.497829	908.6120854	836.6160451	2735.365482	1618.173629	2921.606704	1680.689399	4845.757488	3623.845684	733.359585	2059.366668	1084.475982	935.516709	1970.693988	7946.961869
ART4	4694.968775	5069.725747	5387.153029	3804.751904	8799.149263	7099.42931	6712.025761	6413.076436	2103.83277	4396.660382	2620.549583	4244.281425	2487.418987	6873.52119	3333.705426	707.4754141	7797.123981	3394.66295	6353.083063	2816.653127	2819.204888	4117.96911	6069.832214	5814.856617	5789.524984	2819.572653	1578.85775	3110.318768	5915.948706	620.4101109	909.0325571	997.8594179	6744.982003	4184.282487	894.3037529	3720.689535	1049.673314	3843.056487	7765.469002	3171.677659	3090.763328	6061.363736	945.7350835	5266.952088	2825.470739	5272.529904	4157.788461	1479.254245	9343.997355
ARVCF	9205.631432	8004.692189	12037.05331	11483.58797	8424.525064	8049.147479	4495.500476	7483.072372	13293.95554	7779.610379	13277.8574	9074.647785	7813.041212	8069.607423	6819.736824	4778.133505	6556.230488	11199.90115	11565.98094	11043.15541	7053.521825	11002.88822	4977.452717	10969.64433	12708.2561	6330.782862	11428.08907	7197.937804	10563.30372	7770.335739	9793.075602	7033.781852	9107.21535	7730.378219	1308.925829	11990.13391	7551.92777	6485.785676	8425.651733	5671.117521	3856.978024	6535.465949	4418.886361	3285.592861	10181.26708	4538.316146	4995.181835	5622.329247	6491.16773
ASAH1	29821.36054	18949.61653	18571.23504	18161.82698	17637.94122	19648.22334	19244.11104	18153.11309	21781.03094	21236.13338	18325.66775	19101.81963	17872.40391	18774.7777	22948.99889	29560.16636	16714.77523	21469.37233	22300.33599	22781.62491	22289.00379	20366.6303	15893.64881	19964.94701	21073.15959	18146.45529	19038.02784	13685.03993	16904.05321	16727.67937	8847.099074	28005.9347	17469.28781	21037.23081	22126.29044	19396.46028	14156.00125	16422.48221	18645.28182	16983.22687	20088.00614	13346.64451	15351.25782	15069.8871	20044.41271	21329.13937	15797.34181	18027.66631	11239.09992
ASAHL	1852.522814	1944.163641	1528.75526	983.6285808	1207.56109	1974.833145	983.8298981	1498.991377	733.7339524	2309.166417	1305.777437	1162.358599	1503.285241	2281.254865	1279.446758	1728.767619	3552.405723	1179.069125	1248.578562	2085.658561	1604.818555	1956.58542	583.4868554	1175.572126	2080.447552	2942.825381	1158.156022	1191.04992	605.8522811	1826.137415	1755.049107	5081.732765	3782.514513	3029.089682	1855.926887	3604.710769	1327.798562	2529.844632	1734.757038	1481.075305	1031.371456	3839.537726	2142.098857	3097.434886	2503.428685	2150.408678	1523.619688	2370.069578	3159.791764
ASCIZ	12433.33526	9956.025111	12906.92055	11645.51577	11330.09036	10121.56179	9549.749892	12428.19191	10910.80223	15532.42816	8783.431665	10854.84249	14673.36998	9525.959153	10667.77056	10033.17468	13370.24413	10729.82579	13211.23495	12383.7604	4003.733576	11457.05332	11459.34332	9690.483349	2405.202355	13052.69946	15536.88849	14963.5677	16301.83698	15348.57133	14806.03889	9730.778706	12925.51581	12388.491	17207.85779	14519.72901	6102.185643	12562.47435	13499.68502	13318.42441	17249.49371	16337.14181	14246.46833	11963.2466	14168.88614	11101.28435	10105.66718	11675.27451	13342.84766
ASCL1	1563.482481	1379.098101	1850.853086	1094.761401	914.8618541	805.058719	864.1026982	868.0155033	854.2102544	808.7498027	762.0071289	892.5855021	789.1856911	766.6306281	715.6645619	782.8894405	776.6541356	1782.444134	827.5073477	825.868582	733.5755533	908.1002785	1352.961558	812.514694	775.1821908	864.3442483	985.9338052	1008.114843	818.2034638	714.1519284	733.2329771	1067.420392	914.3614293	769.1547479	556.3194858	770.1507996	885.69304	690.9963551	565.1281656	802.4452633	701.3672401	993.5574709	716.3154401	699.0689283	718.7945542	788.3358235	866.5562999	716.2677708	6804.740981
ASF1A	4625.22649	6435.322007	5498.370731	5663.223596	6531.197242	8131.575183	5422.208711	5610.489197	6277.952226	5844.118119	5537.064085	4796.962666	5673.411254	4712.047315	5491.619139	8273.682249	5023.031337	5204.576627	4400.712061	4603.259852	6106.547697	7036.05429	5335.869082	4925.410666	4928.625567	7190.631612	10008.31976	6956.348979	4852.41182	8130.959932	6090.658737	11328.70781	5527.365837	6147.264999	4914.047441	4270.313357	2851.039892	6252.753379	4243.398325	4873.55774	6735.302297	7288.37441	7849.94282	6200.266869	4325.391618	7146.139234	8436.354926	5133.803969	4248.454828
ASGR1	6103.003807	13823.39291	13655.4831	11538.55801	17377.47279	9006.853058	15488.18982	14240.86425	16061.35451	12895.35595	9293.89648	10311.57347	18349.56508	11994.78565	12725.59991	9740.778833	24203.57072	5305.066252	8578.315666	10523.96757	6581.220327	14241.7345	9580.989796	7887.263859	14115.60755	8848.763032	18367.40977	19862.72198	16395.82294	17894.35458	23391.03681	16785.51012	20000.55395	9863.167967	12295.0318	9148.863613	15781.11397	25266.83189	18081.77563	13230.00042	6119.298938	27785.3319	14190.39662	13708.42439	18343.06601	11563.28395	12141.15205	13614.94413	17805.31032
ASGR2	29278.13658	46450.3193	34917.27745	42000.15238	52190.40064	43172.17421	42969.38477	49926.62357	45782.50238	43531.26575	42546.45521	42961.17832	42669.4738	41385.98967	47253.71876	45990.04113	44830.32979	41944.65307	41155.67641	41195.83338	29486.22956	44517.67221	45070.81795	46614.75132	26542.10435	47849.89287	42522.4678	49971.64053	47235.61225	50016.26125	46253.38005	48581.97927	41628.87208	43294.80147	31178.25293	46002.30596	41807.94583	51929.32181	50821.37394	46544.16511	43956.50174	46501.64844	42585.59201	48199.17728	48935.92573	45326.70349	46032.95916	47068.64355	48216.4168
ASIP	645.3385015	492.9894847	530.8858737	666.5459062	523.073647	619.9330987	757.0014233	567.2461207	595.8173793	670.8978347	677.2147391	532.0393424	1072.19731	823.0051751	694.9767898	471.2800536	474.4153617	508.2186335	907.8437557	491.9630785	627.3638584	541.3866742	1460.904629	597.8866451	533.2185926	847.2846472	582.0788012	540.4064042	530.017829	541.1681345	646.0774595	646.4589507	628.0296307	468.426222	521.7882576	655.8325248	690.9363111	1577.903011	584.1701411	630.838583	612.6058902	3383.989029	604.7781242	561.6915918	577.2148378	586.0481124	688.0884394	590.7947315	569.4661611
ASL	16982.28083	24590.48846	28334.04985	26124.88938	22875.44763	20206.75127	18169.86434	25373.61095	29119.51863	26264.4855	24583.54671	29368.68014	25783.14256	23144.94702	15864.35274	22468.87422	21728.18679	20283.43288	25450.43065	18744.69875	24833.56092	25868.34252	23585.89498	20361.85852	18387.70033	17665.64779	18509.2876	32578.68621	34198.95787	20951.66429	8148.94036	27162.7995	25462.75519	17435.0376	13002.19121	27293.34786	21476.35341	20489.34057	22129.18854	18360.43304	14924.9404	26959.31676	18820.97638	28862.36779	27257.78949	14110.07859	19497.46838	12282.75925	16347.10835
ASMT	881.8673372	1287.896636	1587.269272	1035.201017	713.4945043	930.3523219	1554.594031	1399.562893	1185.48099	1235.609003	1013.441341	953.6770335	1492.629647	971.0805852	656.4378503	947.1911949	1600.160301	946.3171205	1294.330059	1160.560804	1601.210508	1306.843198	1471.373938	860.7376428	1449.957937	802.1559471	1172.631383	1481.128685	1753.379651	1116.459496	1373.367629	1846.125019	913.8107381	987.9485806	946.6339455	1197.93808	898.3286588	3310.695753	781.5639931	1216.880545	786.5027024	1114.979011	894.1463578	1225.632996	1140.06311	1152.164847	1430.094215	1619.248098	1372.789499
ASNA1	12391.21516	4603.69239	5448.749114	5680.193231	7101.197064	10676.11367	5995.283005	8001.8018	7910.356679	3832.11318	7428.471475	7442.122503	7222.208083	8080.522967	8365.528025	10898.45079	9186.169233	4597.756996	4356.398424	7774.091054	4722.068595	5840.15912	8248.261334	6314.340857	3245.883478	7628.159145	13700.24486	14791.14762	10172.16041	11360.59326	14585.54333	8437.455062	11830.34219	15977.21534	8562.730379	11915.75298	5692.510485	8851.668212	10414.78482	14859.60333	7207.276945	7796.162977	7852.774344	10866.16883	12142.83643	11949.58244	4922.124164	8375.929676	12569.47495
ASNS	2133.826828	3166.705428	5116.596876	3414.910691	3517.931471	5231.962423	2723.520407	2976.101879	4328.218948	3213.478737	10566.63997	4564.651177	3247.476567	2916.822599	5673.498485	6817.866145	3016.705779	3997.95099	4550.397016	3700.217602	3455.435108	5175.662604	1884.694462	4661.772461	3036.718159	3595.797131	3065.948021	1015.464975	4146.826271	5091.976155	6129.713807	7247.913294	2346.928239	3260.395146	5386.518584	2697.770164	5890.131007	2795.141901	3341.855799	4622.797909	4099.493918	4345.824702	5391.730832	4367.584019	3165.231213	1552.944165	2660.635598	2498.76823	2972.340046
ASPA	2324.467713	1595.699854	1566.845472	969.0917021	2048.393603	1453.642756	1673.778451	2990.516681	2926.663397	977.9415246	1347.444992	1990.82251	1781.381311	2436.079989	1067.284947	974.4628985	2813.188995	2429.655669	1370.617464	620.1731578	1488.803569	1636.150853	1243.672513	2437.527193	3115.276606	684.6513043	3092.08049	645.2331017	1486.819982	3072.394388	6181.714131	2425.437345	1780.625167	949.0513089	862.431455	839.9265282	909.5021836	757.8412037	1428.43487	886.1449132	1549.299399	767.6196321	5246.745376	2336.215867	1442.665831	949.1053836	2771.037481	1590.594396	753.1484597
ASPH	51053.71787	20788.32365	21630.58329	22874.60808	17536.52633	21601.05233	25789.21701	18726.70166	12777.28437	37442.32806	27560.76226	17416.52016	23009.53601	19531.25516	16712.95881	26906.72117	23561.74547	30625.33758	21337.36187	15734.25575	19612.51464	37780.82093	32994.50348	18263.46629	15531.13913	35595.54368	40943.16424	31643.93427	32352.9679	24903.58251	22444.25536	36284.08948	19368.38979	26365.70299	41311.56996	26161.0653	31434.2786	29653.83958	35921.76032	43902.51182	39774.38539	26857.19669	22802.2566	27106.46949	20964.40135	39960.31795	21642.98717	31149.15935	18972.36416
ASPN	3458.922359	5930.955814	5115.501533	7175.277808	7748.530357	7867.024316	3913.148183	4176.521767	4679.15294	3251.601232	6623.317614	6747.069217	5932.913758	6498.861724	11485.97873	3376.120962	4432.657376	11680.62232	11368.16334	3992.890266	10090.28301	3421.410502	9198.500321	12793.21158	12942.05815	11742.63743	6170.602596	6951.375893	8217.77755	6192.009811	4472.641273	10983.81237	9196.685794	9497.303139	3746.810696	13754.03168	9779.240283	5512.752676	11446.46675	7106.924966	15110.64827	8641.89918	1133.057152	11343.3311	8031.950759	14919.78239	12662.16461	4926.914575	4939.306572
ASRGL1	3410.332528	626.3869745	933.4512208	1619.316676	1845.301315	1448.495509	2486.70477	871.6192019	627.0049804	2215.727428	1609.190057	744.5221806	761.8546153	2239.278202	991.8049606	616.0737942	2131.602332	623.6362103	619.9339937	1647.027964	3265.469201	1117.257127	1619.254376	653.6317198	5084.808642	541.6487401	580.1948832	1977.119241	2694.936911	1260.308426	708.2277869	591.4576794	1181.685861	727.1961105	2968.381136	735.6599936	648.3322035	631.0077323	706.3481866	1346.374489	2262.351716	765.0963281	741.6970616	3280.396715	1526.632181	2655.401519	2822.668065	550.9147303	830.858576
ASS1	13461.95908	28296.58933	24050.6414	26372.09088	28344.94415	27901.29702	28844.8537	29076.31814	26938.73778	27541.3821	24583.54671	30002.42718	23657.74992	26833.09357	27445.41275	17382.06401	23125.99878	18427.30391	28918.94886	17464.74206	30470.88878	24829.83104	25763.05289	28058.48505	23061.27524	22493.57694	24827.81208	24034.26944	21617.15046	25275.28055	24227.6793	23734.1014	22489.898	27722.10161	24536.79275	28362.44471	29138.14596	27266.37079	26266.14436	23177.81974	19494.89886	23911.18526	23686.44141	19791.52353	23074.94832	24483.87829	26647.54889	17148.85442	26915.98667
ATAD4	3673.676881	2382.651275	894.6483633	2446.054191	7368.39192	700.2349271	4392.731303	849.3193033	1748.792358	1061.286516	711.481002	1276.208577	1131.210262	808.8762955	2049.386303	1460.496452	711.7693949	1910.576638	1817.236025	765.2718762	1474.876963	4326.37421	7990.722521	878.8011143	759.7017919	6531.159026	786.6818505	824.0230847	7085.314016	908.4668512	1238.445982	3101.817937	1081.483427	888.8918278	7117.981287	1202.434064	1076.248552	4326.373161	823.5673694	997.8811699	4343.968008	1289.436637	1015.579607	7050.368761	694.9050832	792.9590368	2727.479739	3719.934752	1149.960965
ATBF1	6480.199952	14863.11425	11097.27465	14357.28131	21885.37355	3370.297155	4507.816435	3233.203869	8632.861084	2922.363015	15916.96133	27922.49154	4316.974807	6329.860148	11319.66383	6240.595419	3513.633608	12427.13604	2169.82101	4038.082619	38383.48765	18613.19408	3141.519717	20857.64	42255.72541	3786.308808	5140.328045	3917.012426	3259.287995	12068.10738	5013.937094	10736.73926	3161.902267	1599.991512	10984.57473	4098.05104	2843.347641	5286.31864	5171.361231	3714.829997	4644.80234	7100.128463	4788.864624	4018.751617	4124.354955	3836.690997	3481.113047	4870.412847	10428.9245
ATF2	6914.263199	3992.95103	2555.778538	5178.187754	4841.351338	4634.727101	5837.000653	5307.504869	5289.15491	4676.374972	7010.098963	4882.686976	7442.283017	8143.692427	5929.302959	4702.014338	5194.421697	673.4187223	1050.850967	7631.113454	4323.064535	7032.044697	7421.066509	3283.885924	6667.661844	7869.194244	8188.909741	7342.59283	10073.09587	9928.850693	5030.477026	8684.283619	11916.68391	7561.02265	2479.933413	5924.670515	3329.2073	5929.53571	7531.413811	7810.374315	7207.276945	5838.196709	13038.38156	8317.503223	7106.353829	7190.813329	11193.51621	12282.88148	4479.249403
ATF3	9396.464906	9855.707338	16887.84165	8929.143179	9097.176869	14120.19149	13811.85124	14887.22693	7459.023978	10259.85834	12768.08366	12942.1334	8451.775074	10574.53074	9708.830945	4485.804024	17454.70133	6848.679577	5057.167127	6414.744326	12582.66497	7155.473735	6948.609482	11088.53549	16549.59139	18006.15141	6476.217915	14517.02977	8742.211304	9220.469104	20230.81865	5318.787874	9908.624079	11343.72147	6270.797064	11848.82603	6347.202272	6880.788782	11409.53117	14224.57776	13572.32126	12310.97001	7830.127421	11071.52658	11275.12213	14124.21969	14305.08362	11577.56857	20460.58503
ATF4	7935.583355	10889.95824	5515.061483	11829.07723	7426.877784	9020.377207	9414.287995	8211.49634	8514.498849	10392.0126	12417.39405	8008.166095	5364.722899	6554.375839	11467.71719	7443.412885	8227.875689	5637.003266	6997.783728	10864.86644	11237.94356	10740.59862	13225.80522	8520.550633	7509.406469	11543.96381	8839.449553	12073.74004	8974.541087	13911.59239	9306.351918	9091.266355	9975.471582	13014.05978	11245.41765	11778.82263	10337.9939	8344.252235	9344.040042	11602.98935	6962.221987	6199.500231	5749.143286	7666.708619	8864.049372	9850.340554	13272.98235	9870.4494	6928.606812
ATF5	1655.384511	3742.990824	11272.99699	5084.244777	3770.359402	5138.744877	5774.641885	10767.61803	14009.96819	3498.275816	2144.256849	4315.101894	2168.643778	4695.159123	7413.835769	2306.395294	8540.61314	4914.582685	3879.762686	2900.306212	5618.973212	3246.618712	3989.935791	4572.182849	8477.923683	1482.062446	5281.137594	3048.023651	13453.75641	13801.29535	6042.708745	3624.286231	9086.445764	1185.216685	3925.599913	8534.638963	1156.522661	1199.865548	2559.84969	1683.140491	1721.086203	13402.26193	1165.724524	3311.022146	7629.405031	8551.519724	9742.701562	6715.153254	27104.11801
ATF6	10464.74103	11780.76682	6947.515764	12130.07952	13015.62477	8323.084917	10381.64168	12332.6827	7189.8055	7703.384214	9191.455408	14678.35234	10503.90229	11379.42632	13947.11778	9617.927129	10229.69369	6719.276242	7588.020548	7473.05607	14675.27794	10400.98827	11474.44492	9023.016908	3769.023952	8436.56443	11013.8588	11019.62282	8217.77755	9159.104217	9418.33118	13801.93051	13515.96843	5252.445439	4195.214752	7305.176104	12783.54573	11079.68939	9881.674101	8352.03884	6884.555306	12415.96131	6704.819466	9733.163013	9977.458924	10645.22163	11105.74679	9287.51599	4381.91659
ATF7	4367.865137	2589.166706	3703.574166	4155.455932	4374.992638	5151.999361	5866.628855	3357.687384	2351.912353	3134.195812	3271.896911	2505.382494	3364.38469	3239.196822	3123.070336	1059.72952	4151.070727	3787.159946	4370.208645	3891.94738	4555.228331	2240.041256	5871.57204	2764.09024	3726.454109	1098.259593	1649.902577	1574.469621	3886.962767	1779.271541	4509.244486	834.7983572	3968.582376	2840.590162	1517.672528	6224.854232	1724.50115	2499.261031	3060.66438	3398.436822	1917.99461	3259.44338	1792.020383	3923.431867	3272.96791	2905.690917	3395.549081	2406.601496	1996.322904
ATG9A	12969.9882	11236.3761	8441.601555	12027.42077	13944.79429	9808.721227	10075.5016	10230.6036	10546.52864	12895.35595	15203.86151	12655.59041	14478.35072	13512.60332	16068.53168	12381.04486	13360.63236	8054.723857	7407.499599	11616.51686	11364.50228	11816.94409	14512.30066	10459.21312	9389.505181	13259.09185	13340.2072	8549.035642	15830.52947	17362.59034	12808.90191	15906.57554	13870.3528	12205.44264	6104.194675	10329.81388	9107.453219	12139.51514	12142.80122	10918.67069	9752.784336	11499.21762	12363.11698	13002.11456	10803.53785	13759.37297	11989.05624	16052.84846	8327.435383
ATIC	9846.560413	4705.287935	5949.242072	7552.824976	7318.487578	6949.074263	7518.378263	5428.567484	6532.522169	7630.396888	10303.21753	8019.300318	7612.660331	6493.229314	8275.472403	6849.040926	10612.48165	4418.904792	4542.776513	8111.815266	9358.553281	8115.491279	9380.280382	4662.150527	7457.948429	7975.77904	7932.880284	4371.218597	9612.645874	11372.97793	7595.901687	7033.195064	7492.921901	6029.681288	10580.43655	3643.073718	13110.96965	3418.836936	9963.675572	9864.526755	8271.700809	10747.4571	5396.641523	6324.830932	7175.575235	9664.907313	4726.701563	12645.8995	10663.54576
ATM	5857.845724	4027.566651	5048.770141	3833.93603	4573.982451	6135.285007	7846.363159	5626.421708	6364.631882	7472.584498	4681.635757	2341.032404	6146.257441	4639.418461	7951.58382	4174.727011	6199.87745	4161.668073	4711.481208	6823.987324	1276.91513	3970.024383	6635.504232	3389.385253	1183.22033	7904.896905	6548.375106	2734.858058	7453.291059	5477.4242	6590.38882	5311.701748	6105.27586	6416.746421	4797.240045	3203.218297	2244.549123	4257.776008	5642.572768	5724.055514	4913.062361	7715.405848	3377.554619	6564.845156	4690.237801	5648.868761	7242.119145	6323.597587	5740.583892
ATN1	9960.763337	7373.991879	8300.050011	6512.321692	6192.57498	4400.26813	12861.86844	5954.876673	7563.743789	7869.572115	5653.619331	6712.950516	11349.91164	7721.408215	13947.11778	5870.49823	6896.348196	4768.054735	8048.939604	6777.712299	5638.715393	10233.54182	5707.093089	7898.954789	9576.043388	9689.483307	6968.410372	10273.7188	6907.324968	4517.931306	6317.644899	6058.743562	6058.072154	3818.750237	12329.54854	11759.24221	4971.724472	8527.960593	10208.45871	4112.431536	7372.535668	8093.787689	4264.226074	5367.621977	5691.394284	7432.024652	6107.828362	8964.426624	8359.06637
ATOX1	11605.41976	14721.74702	13370.29002	20782.12132	13357.34088	15936.49475	9741.694742	14887.22693	10024.15226	11593.43672	14094.05347	17722.04806	20972.14968	16505.82094	10466.84694	14031.5427	17111.22086	12775.58617	13614.915	17446.1811	14588.48072	12401.9123	19335.15437	10085.06233	13985.58853	21359.50204	16464.43172	20929.51193	21130.93441	13903.07172	19523.27893	6730.750167	14037.84179	14798.06962	7636.907016	13237.30779	16169.8772	12290.50794	14685.70329	18269.4815	14816.51462	17830.45286	12723.39983	16481.75595	15772.94764	15008.03856	17744.73233	15473.27854	11338.57299
ATP11B	19355.86834	11939.12357	9652.419536	8252.844776	14299.51487	12772.18739	10900.5922	10219.15375	7554.39651	12681.92807	10767.21257	7671.524626	7802.947736	8567.675174	11751.20358	14291.08512	11467.60875	8620.566151	8897.186377	12287.97148	9358.553281	8107.405303	8712.685313	7621.950646	11616.86501	11226.51568	7796.441725	7054.27987	9452.927306	7342.04143	7514.913467	12411.94651	9837.933725	13572.31874	7782.388941	7355.885262	5372.189423	8162.069244	10513.52255	8215.031285	8548.804862	5541.451188	3873.195798	9370.896254	9682.762609	13162.83875	8464.011558	6953.154061	6821.930191
ATP12A	1179.599277	1272.949515	1199.011881	1926.45065	1358.262235	1738.439379	2224.975868	1830.960361	1615.702308	2073.130332	1377.700886	1396.706887	1841.718161	1508.409325	1548.336579	1706.554246	1512.556286	1212.138406	1824.780834	2840.43252	1075.920106	1240.66366	1864.009612	941.2746172	1344.625538	1024.475988	1038.531132	1231.367604	1310.071102	1184.824349	1408.179859	1203.29467	1049.666049	1200.036139	1228.457517	1572.325877	1593.866349	1136.539935	1018.112489	1184.317051	1150.727348	1609.603918	1540.356003	1401.234657	980.2140267	1164.557775	892.0765539	1061.915008	1250.361666
ATP1A2	923.6981311	1195.775861	831.1946587	1304.529357	978.1676369	969.2639394	2932.487995	866.465682	1504.166608	784.4065299	1070.222043	1733.588065	2197.151379	930.2352476	1070.260182	852.8127746	798.7957176	1082.101257	1367.156058	864.217576	1197.336638	923.0471654	1239.934019	2014.768453	1558.302922	875.6718238	1169.953168	1285.764316	1086.71537	4711.1422	1128.820443	1413.748386	1286.071087	1003.99362	1243.965676	1071.905743	1820.297993	1306.740602	1438.322669	1417.484052	950.7517236	1675.511348	1424.43051	2368.250794	930.2960107	1330.632454	1256.091385	2418.699745	1745.037377
ATP1A3	656.4471226	871.4175097	763.7562911	744.0461697	1135.863016	804.4534919	861.3269356	747.5694878	848.7821798	748.7126832	779.4901595	798.9697698	754.8360801	857.9001308	733.3429642	896.8008872	857.5673993	779.9428703	802.9229387	827.8105634	1029.158735	773.556699	1170.226406	826.5462659	848.2173082	1269.702939	774.7141726	984.9730201	836.2306514	856.3421356	1002.881004	710.2218776	1072.872442	2057.558262	846.9443641	981.9985701	1106.896444	826.2443137	796.8972035	923.9887677	674.5089883	1010.254825	1158.315331	975.7931798	797.9625015	1072.341557	1010.386304	1159.971195	1089.990482
ATP1B1	37150.99756	27612.10329	26707.18695	29371.15206	30420.45633	27392.96329	29975.45541	29351.91674	30604.48016	27787.33511	28443.23686	31822.45849	31807.29583	25432.91605	32413.30844	21161.7244	30699.97779	27267.84771	27764.6223	29372.45523	34695.08014	32200.35561	29214.34071	26846.80945	33719.55189	23102.18282	24191.2363	24566.0368	10792.57842	23502.39353	29467.54789	27993.09232	25123.12361	18949.06218	28942.70107	20666.3916	28445.31229	24143.6586	20534.97617	22666.5857	23484.83322	25617.6891	18247.32444	28111.23004	18623.52107	23464.06442	21888.81862	23303.4236	18135.48209
ATP1B2	3408.341437	7383.787641	4922.647335	8314.864456	9343.944163	4846.752721	16323.8382	6051.470424	15982.40977	8002.959331	5862.655331	12582.56918	4859.452222	3538.337785	11684.47789	4570.563609	3348.926419	7307.7556	8324.709177	2790.684106	17085.15715	6300.612	4483.353033	9799.203544	16213.93937	3893.321207	3242.981778	7543.533129	3504.907487	4194.333276	2703.890056	3336.44892	12853.3621	2272.408178	9720.400373	4047.916109	12132.88127	5145.058248	4212.559327	3140.478112	5050.357466	2021.112596	1736.161818	6793.190864	5172.000361	4401.156807	6587.333356	3181.985013	1927.225723
ATP1B3	7366.555014	3380.800159	2145.458023	3930.430504	2175.367818	6041.806017	4781.400658	4635.757111	2209.699126	3787.73521	4128.766217	2182.367965	4126.40812	5833.787655	8604.642034	6635.932557	3242.712411	2293.913945	5361.342745	4772.193097	6759.561307	2394.589763	4253.286931	5366.558279	2418.718791	4874.356437	1938.779331	1684.448137	4609.999089	6208.109847	6554.915654	3205.098634	2587.364825	2470.600204	6011.381259	4800.081777	821.4096169	2094.313544	3449.97096	3752.824524	3933.776512	667.1348305	3254.589023	4265.222727	2489.862397	6594.489657	5049.167818	3794.563949	821.7473471
ATP2A1	1018.685015	1487.848343	963.9007522	797.9359944	1167.234022	982.0733261	1419.883943	1002.085905	3520.071993	1224.11288	1237.710878	1312.92125	1892.700322	1059.756214	926.8652971	3092.28183	1381.127951	1327.158464	1175.230675	1415.016826	799.6555578	2471.393285	1180.608936	1207.261497	1088.126465	1159.839745	1285.740738	1065.222972	560.8451526	1538.3076	1142.101419	5474.279707	586.8699273	689.8742633	3072.641852	782.0204925	818.8899359	1430.299951	859.8137313	1100.818772	1195.35611	638.5890529	633.2275814	618.2911374	1452.058118	1469.157431	1309.41702	1353.857347	830.858576
ATP2A2	16573.09272	16015.916	12293.40732	14426.46507	15344.4684	15489.52344	16974.39343	12615.76562	6271.521789	16990.93026	14328.23585	14996.07772	10759.26543	14427.31538	16712.70533	13995.22623	16737.34452	15096.89281	12720.54036	10449.86232	20875.47961	16828.2038	18298.49437	12243.90383	16656.25859	18297.29294	13744.33504	14425.12091	16912.28721	11372.97793	16185.81017	12222.3161	17201.77499	16220.32347	15280.49151	12484.35845	14008.56867	13543.44913	16694.03299	13151.88228	15800.53464	14013.62735	14887.76561	16431.03094	14451.67648	15476.06556	16824.5396	17245.39098	6619.385327
ATP2A3	3855.943587	6155.042361	14786.54999	12823.31089	5705.031439	7066.585625	5869.312121	7762.305138	11218.05861	10965.89858	8903.118181	7172.980266	7008.897418	8470.948825	8885.70165	15768.1466	5340.100102	11486.3536	7553.690729	17398.15445	6678.750992	5690.777977	10625.42139	11445.91266	8105.667491	18935.40421	5876.300679	11130.94859	9763.788449	4607.323847	3584.95931	5924.890925	7278.684801	25819.93843	25918.91202	20727.76714	8826.225085	9500.403829	13559.98934	6227.21884	13915.8777	12642.83401	10793.81559	11569.26958	11231.7239	10454.77374	4924.880226	10669.22328	5492.700254
ATP2B1	6689.095416	4674.134468	3920.161115	4765.883754	5783.842337	4476.550142	7677.658458	4083.804639	6847.298084	4927.076648	4183.710422	4679.071904	4096.266746	3470.861501	6029.952764	4715.108694	5618.174042	3892.180838	3761.499137	3869.498702	4887.421299	4251.269745	7156.147254	4991.885935	3312.483666	3976.977639	5676.926007	7806.698076	5210.272154	6069.735639	4861.411279	5721.941673	6374.598734	4422.168329	6812.601201	5910.142159	6734.153569	3804.211973	5337.917501	5906.763083	5144.460696	4034.284813	6368.947822	4195.394807	6188.374903	6774.437113	4474.004792	6396.153572	4378.182522
ATP2B2	8994.831535	9387.62127	9403.189003	8783.937537	10152.33788	9410.24991	14759.89666	8794.265857	13041.49632	10489.95705	8270.000693	6814.053371	5355.431795	8432.152857	7665.66828	6694.958324	8903.289978	5859.956338	7380.091634	4730.397767	9566.675097	9247.945222	6705.872858	5682.361696	7372.634871	4237.006838	5161.995222	6019.715933	8578.581924	5311.534577	5127.518791	8006.496407	6091.426903	3948.000356	6167.061488	4158.275404	8131.932578	8035.931944	6344.735066	4056.296875	3500.39631	4573.058229	3602.712796	8704.263183	6925.109224	5959.670151	7212.701274	3616.546248	8481.85538
ATP2B3	7658.329435	7542.027738	6645.894366	7355.226805	7672.932179	7437.152457	7590.562863	12026.04479	14084.51363	7956.849525	6850.591841	7938.955219	7357.873791	7880.317652	7513.478941	6249.752039	7961.416804	12071.38822	8996.998656	6416.233583	7720.472111	7565.138415	7907.684247	18458.44187	6992.456288	7911.585368	8580.056393	7579.317521	8775.245464	8230.272188	10153.0334	7249.901644	7625.93999	7515.209817	5301.58066	6821.947481	9958.472077	10243.57085	7967.851891	8431.359447	5916.786661	8622.491551	8319.351933	7321.534325	9293.634994	8814.283486	8918.600769	8035.861346	12343.3776
ATP2B4	11990.91719	9023.645244	10706.69081	10835.04592	9037.687794	7937.632192	11140.46138	6009.561753	15275.22149	17617.2046	11225.81328	7635.929824	10058.57283	10064.7413	7741.087352	10175.42414	12846.58238	6879.936403	10271.51364	12814.63572	6573.594068	7927.399572	11760.92262	6867.414123	6600.037212	11764.36225	9463.238289	14005.61756	8254.731909	9329.011295	14311.62874	4992.013681	13300.68927	10686.44062	8912.375523	10871.60672	17613.85968	10212.18475	12715.45625	8340.036992	10009.55158	12306.6385	16434.45362	10167.74639	9197.600319	14258.1293	10000.75038	6585.312924	4461.006362
ATP2C1	13023.60486	10428.4204	8922.183719	8721.638898	8179.397007	10252.57268	11952.42165	9921.300101	9903.350613	8040.976579	10067.58839	8828.151826	8595.250081	10301.75713	10558.1765	8531.133558	9718.714486	11514.56512	7998.142734	9346.732781	8705.661786	10098.65109	12337.98796	12363.60109	9185.044048	9208.667936	6908.888689	4815.324318	7850.002784	7337.000899	6221.375264	10112.4571	10602.61394	4539.61771	11288.68526	7240.012949	7120.485953	6485.785676	5568.478245	8889.393171	11450.96727	6805.873783	6770.944826	6867.139815	6506.619774	6763.690643	8107.698884	8020.188579	5434.211155
ATP4A	609.4817783	998.2176254	702.9171522	701.5392744	711.0846811	650.7544073	657.4427097	1047.106846	1031.869635	668.9204452	596.7084855	750.5432083	716.2704135	571.5717006	710.3905061	701.1994193	930.3158779	675.0737774	1391.574845	702.6711426	1277.080929	753.21703	604.4154053	765.1343836	687.6001119	589.5849716	853.7400789	638.4002883	701.7663176	1173.282936	695.54242	1052.71102	676.8869398	671.7123614	747.2059022	672.5208041	631.6593014	1748.586916	1817.413461	617.5278823	638.9413181	768.7955137	661.5077536	893.8408451	1020.610589	534.2026202	743.6890315	1028.077821	898.6968238
ATP4B	1413.468558	656.4475895	592.3684937	589.591	641.4011732	625.8530637	1184.682186	718.9563653	635.248378	1114.696029	1307.201305	663.6805386	632.4929581	568.7380629	567.4286291	923.5588076	747.3156251	837.9385189	635.8169121	2154.338042	894.9863194	1098.301812	649.2480583	920.3855823	855.7361234	607.7079765	814.8326477	761.798772	1236.626012	673.0962994	772.5259322	768.1054829	709.5373789	637.2406587	568.3539676	618.4528244	624.1345366	611.2182354	2250.015816	897.8414458	677.6357586	782.9115737	1287.809227	2045.376538	1688.559852	2332.173936	608.5557709	2346.613321	590.9528587
ATP5A1	26293.85431	23723.98173	11770.39927	20076.4637	26514.31339	27417.66831	25422.91361	24419.19883	13205.93012	20740.51971	19209.60937	18005.88535	22094.50057	25570.55723	28533.8707	21207.19235	27261.01779	21034.35585	21029.81203	17854.04957	25944.20702	13260.91201	26969.21145	28889.83755	29593.66573	23947.48344	26035.4395	26198.14599	23237.04656	26717.68834	23358.49178	27981.7086	27555.10971	21817.91796	17334.23226	26518.96616	28704.17089	23700.87164	26334.48203	26410.18963	23683.95802	21977.65434	24328.05815	28787.18458	23552.98368	27382.61213	27762.93868	26181.75125	14835.21425
ATP5B	28492.78943	19309.45923	25809.09443	24337.61401	23653.29441	23014.99533	24309.88826	24089.05478	26416.6684	22435.21519	22393.25959	25193.60072	22848.8333	23733.19363	21059.17762	25420.88068	21985.2152	23770.29421	23505.69586	24080.74667	25239.58099	25996.41909	23614.32233	21026.82265	21634.57354	16894.90108	20441.5918	23275.31995	22414.0857	20183.27137	19073.36501	22681.35923	20134.75973	18175.51673	21993.29871	24131.38381	25184.14818	19656.85418	19555.00769	19337.31552	13685.68594	19542.17806	20338.25023	21769.03922	18490.72255	20378.90728	16345.60271	19817.83379	20195.16275
ATP5C1	18354.72275	13169.48526	10952.06853	13089.39034	16211.70261	16125.35779	16453.59421	15656.4478	8399.276303	13842.33768	16541.29764	12220.98314	12540.40388	15277.3515	17250.26547	9686.306969	14866.7229	12462.94021	12438.29968	18357.97238	16131.88128	9535.177775	14082.00778	11934.47341	19329.06766	5918.803625	9491.63281	10428.59707	10563.99474	8486.978315	8653.930158	10947.51617	10171.83474	9266.514259	8388.756807	9229.158429	10127.12669	7858.01784	9811.838017	6450.185687	7629.84426	6807.367044	8485.420969	13698.50079	6356.020441	12928.54633	12809.00395	7511.563883	8809.570846
ATP5D	2079.073893	2560.772401	3471.273754	1533.092147	1600.570316	1825.125666	1631.357991	1629.786644	1544.309871	1479.105315	2053.145284	2518.279455	2928.295952	2347.991273	1106.930024	2004.46222	3341.926601	1700.909331	2034.841661	2239.383241	1754.048203	1849.94521	1868.102804	1201.649897	4529.612923	1063.315502	2687.294447	1776.281578	2398.512489	2136.107221	3044.166773	2720.273772	2229.379351	2169.348027	3810.792718	3061.416175	4801.528297	1299.628556	2383.591278	1590.717493	1181.827952	4343.115544	2932.517256	2712.292418	1351.433498	2439.621423	1430.055232	1982.292519	2578.266136
ATP5G2	21303.20818	16153.54438	24278.51621	20384.45615	16473.64593	17768.87133	23539.39599	18335.28596	21290.65689	24574.97495	20788.99497	15892.88352	20542.46702	22712.91269	25427.75273	22429.72567	25664.69384	23460.506	19207.45521	26550.83713	11111.51911	20070.55744	32994.50348	18461.60326	9958.336002	22808.03252	21996.26176	22198.77474	23375.17393	21582.54015	27163.06541	23655.87416	22686.52693	21517.9983	25837.59841	20927.59891	28319.69413	22266.89036	22319.01006	20772.9311	24358.69423	22390.74816	22963.36158	25472.91801	18631.24221	20728.66308	18718.22996	25952.94094	17177.5133
ATP5G3	25855.069	30336.9288	14098.94517	17889.96706	29566.92404	32010.60588	22531.41747	27453.38918	13741.27969	17523.87054	16599.651	26968.69082	22761.16121	23373.82872	34739.79862	25033.06913	23756.30913	16913.09114	19699.71203	19536.95601	31199.77234	18666.99271	28302.14155	27875.54635	13869.30326	25226.5162	28347.52661	28043.85594	27216.53955	27958.7424	19759.09471	30739.43799	30029.27822	29135.91926	9962.684479	21898.89952	31094.30894	29145.16567	30849.90186	30817.46478	32819.68725	16061.10392	21612.43545	29024.17994	26809.74503	32424.39275	29746.25104	27961.42342	11359.08671
ATP5I	39368.81641	37789.02034	28966.97815	45123.8809	43474.91223	43638.09872	42190.98954	41263.58334	29399.76516	43192.32314	37618.00467	40534.16049	40245.16085	37784.16456	43789.84592	17880.98163	41475.23209	31518.0818	40071.38737	41130.66732	36997.3636	36196.59687	40392.03553	39793.31005	41308.02757	48580.87586	42309.75715	43531.59489	40109.40395	40769.30582	39706.15192	19407.08372	42674.64633	42598.81685	24898.12584	41734.52968	43958.99045	40907.51553	43760.46935	44998.60425	41418.11376	39554.15871	41650.2799	48245.43608	47390.06562	44617.09282	40288.0085	45297.25184	30485.60102
ATP5J	18732.23677	21503.74527	17318.67082	21744.66737	19975.42062	18444.26878	18357.85392	21261.30269	16157.71071	17451.06245	18988.82254	18709.09648	16977.35267	22358.74497	22999.69493	14583.80273	13731.80172	17459.56208	17838.97263	16415.78263	20326.43877	18217.69942	22694.65329	17127.08243	18676.16367	18050.75902	22303.23005	23090.61673	22601.81172	22691.92557	16724.81362	28683.68031	23054.11062	18145.83075	21085.23867	20666.3916	25422.99236	16605.10699	22212.23819	20023.62196	15800.53464	23329.25961	18364.09228	22781.9933	21717.76701	21769.17465	26534.8308	18479.78443	25007.19064
ATP5J2	52134.05462	53312.06838	44278.92219	56050.95393	54577.34744	54741.0034	51332.62632	53384.56361	49756.21364	53632.71589	48993.29593	43857.63916	54597.72804	54437.59892	53979.32146	50523.12944	45775.72612	51983.26357	51130.8618	53381.59214	52409.78654	53032.27692	47131.83627	50753.52007	56944.11391	56054.27364	54358.81725	60934.6645	58180.75788	56177.69467	52963.94187	55530.71767	58064.46048	55454.89925	48697.73	52791.36941	60366.39693	58357.34234	55421.07875	60153.70783	54024.99936	53184.53183	52192.65784	53027.27104	52275.81232	54796.44137	53626.51958	56109.97206	53995.88139
ATP5O	21906.4773	16506.54365	12957.35938	16917.41628	18425.85737	15462.58122	16301.92365	14571.7512	16699.34944	18333.87633	19769.08455	21846.93653	14864.81073	16867.9994	15841.17433	12022.77085	15288.56741	13589.28869	14756.23008	19897.1823	18785.32669	13189.20945	19507.11038	17859.52655	14496.83459	10351.04873	12007.00875	9714.156291	13965.27989	11512.56443	6986.633487	13140.87119	13152.62761	10981.43655	13424.8861	9230.409703	22975.56529	8354.336549	8425.651733	7488.036754	8298.135765	10316.15212	10497.22773	12032.06072	11021.224	12419.33653	12273.07615	10587.19977	13560.31995
ATP5S	819.7500441	922.8849067	708.5812632	1048.182584	1062.132322	1085.604013	1360.469494	1047.106846	707.4292709	961.752089	921.1179681	738.2735996	1087.358309	814.4153793	876.9385025	1523.21786	1090.399907	1037.012243	903.3761361	1040.857884	1071.207261	790.7110056	702.7294085	1180.033157	1283.011939	1438.712743	713.8490518	611.4883069	1413.072744	830.5942209	1518.568819	1016.298202	1179.722037	2013.435293	878.3614924	2554.464605	2167.160797	1280.913834	1014.195404	1184.698873	1397.749561	1055.325019	1467.655137	1889.807462	1208.830466	734.8322657	1494.321191	687.2452173	1137.097673
ATP6AP1	27349.05321	20119.98508	23711.25154	23748.16383	23691.42345	21147.15245	20840.66393	19445.30903	17188.63798	16295.93601	22849.72196	16812.37521	29499.64586	24189.36558	27348.50599	25499.68399	23482.34079	22645.35981	15858.17778	19974.87086	20982.41108	24313.46829	18630.4067	16858.90973	28467.81383	24619.69444	21075.95571	30182.93341	20281.37999	22926.23493	31599.43628	32932.51803	25800.87822	31331.2492	32618.41374	26756.62101	24109.65056	27710.01026	25738.1077	29545.82436	24084.08459	31869.09641	27532.18946	18616.54685	26463.56027	29223.75479	22320.72233	28869.20471	16638.33646
ATP6AP2	1833.306931	2503.169052	2098.323772	1998.717875	2202.13174	3151.69807	4141.456321	3496.711501	2370.868978	2829.318126	2135.349033	2197.492785	3234.190919	2946.83413	1786.778774	2943.444604	3242.840465	3045.927062	2427.028098	2767.282381	5239.144462	2217.008759	4078.124854	3252.189675	6094.184037	3100.452642	2948.515414	2357.330833	3284.625112	3055.024801	2711.392493	2350.788871	2081.083947	2205.161568	4514.184073	2273.854272	3031.106412	2195.494508	2643.400196	3082.768586	3797.532441	1710.942347	2546.700949	3113.873485	2679.746136	3011.784258	3562.596782	2705.873108	3313.869084
ATP6V0A1	12576.26575	16397.8724	10702.93388	14245.34209	13996.91802	13828.39878	10935.83308	12471.78823	8516.288751	8856.164594	12677.78732	15907.09886	14081.20298	11552.90049	12648.93435	11270.29343	14219.70278	7039.916105	12309.84991	8758.715859	13554.70941	8835.976376	15004.63745	11656.56839	7980.739122	12382.74397	14448.86976	14151.30985	10218.03009	15002.60256	13856.40663	12756.48892	11273.07546	9940.610131	7159.143418	11208.30954	10714.82769	9589.273604	13342.50501	11971.45064	13336.18279	13146.37072	5714.737337	15492.64619	11305.76649	13677.63139	15158.33382	13892.27789	11265.36971
ATP6V0B	12696.97509	6191.003372	4848.112677	8058.422589	4820.535232	8054.204416	5289.86952	6089.912559	5398.346639	7013.475719	8526.606113	6301.509842	6158.424905	6172.212228	4343.571453	5996.026816	10270.75457	7573.911364	4544.098617	5339.301153	8693.566067	4637.994276	6120.668867	4401.076221	8603.380134	7993.672963	8070.758015	9560.908436	7908.54238	6987.6999	5712.525081	6034.32805	6439.669738	8167.764895	6340.789068	7437.455159	8057.375376	5506.567247	9742.248049	10389.83915	9860.811295	7993.112432	7618.247038	5621.405244	7083.711869	11826.68724	9652.79544	8048.876342	5301.060971
ATP6V0C	31471.10485	31110.80696	32986.59984	32973.75919	30263.02272	34111.75182	32916.75693	32422.66679	32585.70973	32587.61207	36245.8334	35837.51309	33522.43812	34145.81911	34340.85078	30884.03742	27993.51795	33350.4698	30568.07033	30447.39294	33995.91658	32029.2174	32350.47018	30285.63309	30864.07686	30049.37588	26785.73514	31470.30424	24536.59272	27987.88927	29087.70501	26688.22164	29723.49395	29874.24624	31412.15953	28751.27439	31239.35611	27414.78694	26047.58122	28345.2551	27704.70799	33074.69619	26933.77846	24923.4456	30517.66898	20647.48105	30075.17449	29569.59562	28416.28909
ATP6V0D1	37258.68965	16905.35566	18951.46526	15499.33774	16294.06848	23476.34576	14478.93075	17332.9562	13861.74212	16707.55239	18624.69898	15994.4333	25080.755	20299.36826	17303.61556	19121.71904	16083.24139	23099.93586	15719.0316	19266.27031	13797.79785	14344.49317	15915.08279	16224.2478	13767.05427	15932.42586	19910.8848	19168.77944	18725.19357	17335.40548	20557.63672	11870.02039	13386.89129	13924.2199	13635.70429	14616.93527	14421.94385	9764.838358	16999.65406	18122.26961	17513.52545	10799.90306	14848.6874	12552.35872	17337.78932	17939.5626	12824.14968	13027.86745	13524.94567
ATP6V0E1	11953.0637	8095.839655	4804.96016	8411.089448	8667.226062	16477.82626	7571.32655	7349.730752	4728.72701	11607.60875	11199.87704	9089.657459	12691.4735	9071.329178	11778.36779	8726.21764	13523.22351	5482.439729	6578.893714	9179.369542	11417.79631	9356.681178	11964.53825	9797.870504	8972.838204	5404.399259	13396.71126	14151.30985	6281.383031	8686.292735	6775.653786	10682.32394	11670.08919	8162.174906	7272.283748	9715.746372	3585.839913	6039.128644	10208.45871	13531.08943	14118.46841	4408.912675	4223.554905	12360.51305	9023.470606	15627.02732	10686.7366	11663.1396	3397.42596
ATP6V1A	12960.24536	8720.627636	7295.052403	8650.889626	8522.956978	10178.25797	8869.463627	8423.909069	8600.910622	9432.218669	10840.19215	9154.336896	9000.405302	11254.57312	9888.730624	9006.268203	9354.412666	8823.140866	10106.27834	9913.937804	9823.120073	8474.085073	10891.21658	7707.787	10709.73551	7810.436464	8150.008231	8523.115737	8002.896263	9123.122205	8847.099074	9767.412688	7692.546552	9077.738603	6497.252095	8879.057047	8049.059328	7144.829982	8901.80247	8534.911005	7629.84426	9331.358306	7222.580929	9550.603466	8216.817667	9834.051191	7752.392009	7368.628516	11134.44585
ATP6V1B1	688.7852581	654.4792205	862.2030729	865.4631905	1281.015458	882.0635192	696.4100213	879.7392053	630.4041478	787.1399467	611.4147505	614.0025374	634.7180829	583.7278661	1002.184657	834.1234456	699.3556172	598.4264111	1108.171131	1031.291332	783.0810604	620.3201845	586.8248038	589.6445936	727.102768	761.9207898	1481.826322	599.3228162	827.1605363	689.4463736	917.2724664	542.1667801	712.554457	668.5584126	643.1323466	905.7209003	741.6079229	552.2994371	864.3385337	974.0579894	1390.889073	834.3596921	1159.24289	1507.797444	765.1377826	669.3291627	634.5707143	807.2543811	537.3576053
ATP6V1B2	16456.75093	9178.601692	12058.69114	7452.317273	6480.85443	12049.92587	10973.73574	10141.05903	13339.44225	11439.01708	7296.106798	6580.894499	8946.05334	7604.053667	10043.95195	16574.25069	13137.62689	8564.346454	9256.268179	15433.29542	3479.15476	7484.542985	9747.012184	4261.653898	3752.958455	13532.78897	12083.81416	11830.9544	15183.34619	9683.463615	9514.502886	15386.32404	14234.02672	16961.14873	17486.66554	11745.43892	10075.08895	12805.75631	10732.05664	12023.83221	12566.90044	13537.25377	8118.491006	12097.24845	11391.09411	17348.07772	11679.52952	15143.7353	13174.45923
ATP6V1C1	17374.44866	7482.188779	8787.913996	11720.28522	12731.9486	11677.63154	13536.16609	8316.834631	7166.528168	11704.5733	19291.91697	9941.014504	13645.40289	11433.95584	12648.93435	11565.4728	12168.4116	9688.012465	11221.56462	18713.31708	15242.1933	20768.21914	15211.72114	8965.800186	15196.16816	19561.31763	21570.72124	26023.15604	13818.0909	19639.5049	16114.15349	11745.37856	19938.94392	21716.69703	21832.98907	20160.7129	22072.92601	20181.725	24177.41118	23380.65475	23112.7292	16382.90509	16663.58065	23186.06545	13784.20244	19848.09724	11604.36745	17506.37307	18998.30841
ATP6V1E2	3268.814362	6142.682062	5399.2413	2636.681325	2873.750577	2402.171352	1633.40959	2871.796725	6122.808446	5430.222647	3167.014066	4630.553808	4722.31331	4440.853204	3712.233488	7777.398121	3117.764401	6104.954025	4636.117589	4421.887151	1790.781394	6179.687771	1669.00926	4800.732098	2214.624253	3032.817362	4333.564365	2136.401918	2812.221757	6401.525923	4822.756457	8617.220922	3622.378034	3546.839838	6358.680874	2572.657663	5344.69797	6238.544747	2924.233411	3029.276591	1750.16481	2313.429269	6355.00778	2388.527766	4006.455517	2331.853456	1565.684205	2089.946581	3071.050293
ATP6V1F	16755.75099	12671.03899	11489.19424	12650.20733	12129.51485	17819.28018	13181.5015	13932.07209	9356.28172	13546.10299	12043.09601	12873.51906	16047.29091	13668.27011	17267.47429	16727.23456	12230.1074	14675.31613	10385.738	16415.78263	16635.72579	11676.60385	18298.49437	9367.992742	19650.01966	12372.66435	14420.78376	17041.56237	15931.15964	12564.48878	12864.96768	14094.35611	16194.69521	18034.31371	15741.02331	15199.71077	11006.97505	13753.54929	16520.25594	14614.37093	15894.73918	8897.79593	15374.82226	12860.03835	12480.47498	19150.48998	12574.09782	15766.20818	6340.720954
ATP7A	5614.499195	6399.5276	3377.174006	3896.676572	4543.959393	6135.285007	5305.051247	7042.920503	4460.099723	5737.934882	3757.375648	3745.281506	6707.670219	4540.698394	5310.699665	5389.368678	4001.655457	4626.146279	4812.504656	4829.32232	1631.178672	3431.078799	5115.086754	2340.974804	794.1704925	3684.633773	5536.507641	4611.341392	4940.48665	6871.009242	6008.74139	4895.648284	5065.733627	6518.40936	4487.328743	8637.085394	4655.107636	3320.235819	6817.182951	5928.544305	7522.353326	3530.964851	5756.271854	4963.645313	7497.14896	9530.937072	5643.007226	4123.678556	2540.671513
ATP8A2	651.3616407	597.3555951	604.4110802	644.7084396	1053.875626	761.0172871	647.3399478	1069.344462	801.7318714	630.5711815	617.5210444	663.9353084	668.7636361	666.3523692	631.4935591	607.1261121	684.3065501	808.4344894	779.7850028	701.5467335	844.2852765	860.0342635	711.5703708	1248.095837	765.1676005	598.4073502	690.1576651	891.5683495	885.8298766	805.5795251	704.64759	1059.122659	805.4401428	708.0961956	944.3595833	780.542028	919.5505465	904.6421437	665.85419	1746.349933	747.3029132	1052.355725	813.9215265	768.3386436	748.6596736	771.1769142	706.9461742	667.1905846	897.4587059
ATP9A	6036.037432	7338.955239	6659.551414	5022.295463	8617.838639	5689.061271	8791.241392	5436.441931	6272.534399	7979.654933	9255.928169	6510.246688	6575.827691	6386.896356	6775.463191	6581.237661	6994.735994	7229.199473	6814.516403	9163.419228	7260.785719	8348.830844	12855.40548	6443.986227	5942.159327	6126.646152	5628.827247	6280.79409	5392.42338	5205.375236	5439.682292	7485.818731	6146.402005	4588.200783	5374.723625	5788.138149	2910.600496	5792.241581	4758.959973	5042.365885	6245.958049	3564.463331	5325.248477	5328.381315	3120.092236	4867.213289	8607.801992	8832.475569	3766.937298
ATRX	10787.09267	11851.83727	9403.209279	13018.673	12403.72988	9047.293062	11719.73062	6896.161487	11155.45492	10184.44128	10196.65252	9060.181952	13578.16668	10573.72463	11301.26483	10912.04116	11724.75934	8075.683298	10906.42245	13138.15626	9949.096368	7207.888483	9190.010926	8474.509169	11834.27101	13068.5245	9319.973425	10113.06909	7414.41357	12447.23124	10730.75838	7984.142593	11185.43642	6389.115468	10755.07837	9229.366681	6015.99167	7923.1496	7005.750402	8376.424456	12518.07042	5320.529547	13203.56544	9742.06345	11059.82611	7866.934973	11161.62634	12471.01325	11026.68203
ATXN1	4927.132703	4978.929292	4167.729648	5815.801842	2851.482479	6360.482297	6584.69416	4377.465094	6996.729099	6626.677625	4404.114922	4820.650149	7756.316857	4499.730369	3025.116908	8118.700634	5073.750435	4598.765876	8253.963688	6964.598047	7484.318592	3455.309856	7439.054168	6399.582168	8409.137667	5719.199219	7402.814503	4970.025862	7769.285954	6979.923482	6954.752809	5901.233039	5628.483787	3673.909965	3960.43033	3920.604196	4029.16923	3913.538906	5259.829675	7142.322114	5875.214709	5004.628244	7491.398197	3728.697564	6498.840988	5350.136676	6522.14098	9827.937455	2930.268264
ATXN10	4293.835885	5272.176846	2859.618398	4788.645986	4961.486051	3560.02334	7226.373769	4296.485699	3570.895939	4048.710941	5240.925606	4250.388039	3275.009101	4336.988669	6524.771268	4165.317	5335.734892	5349.978364	2606.37816	4271.971646	4084.504364	4869.190809	6376.992849	3685.213513	4260.50534	2160.422381	7324.26908	5145.240802	3184.893102	6441.350278	3818.551804	1132.075543	4382.682711	1717.631911	3232.92957	775.3491221	6343.190008	5760.442406	4069.242848	4180.647583	3904.468799	5567.968402	4114.940453	4541.012983	3476.802685	4850.629288	5736.172128	5034.907911	6579.671824
ATXN2	11432.19121	11529.34701	10367.39512	13373.07822	11476.66861	12958.50057	16207.03349	11768.65861	10604.2417	18267.04201	11300.0278	10663.06645	12180.3075	12695.37097	13616.61537	9941.903036	12492.20121	8617.20498	10631.01427	12077.18546	13193.83596	10770.91085	16165.71069	11720.07249	11224.3924	9883.264173	8797.189082	9149.291694	11098.88726	11079.28367	14706.13852	10728.62866	12146.07539	8600.874948	9947.580915	9027.408053	12809.79498	12024.83172	10276.00478	10547.4027	10069.33254	15134.79727	12618.98441	11317.19639	10304.8769	10926.83986	9728.269642	15307.66461	10559.44817
ATXN2L	9131.223322	9174.489196	7608.968648	10846.48875	7664.963391	7950.730664	7917.580441	12026.04479	19432.7088	7251.269478	12051.80483	8706.867123	9028.448132	5327.002578	10695.15357	13397.04923	8593.159679	9958.51064	6131.313299	8543.107069	8569.480521	3823.607743	8984.436147	11672.31754	5279.033723	7379.388359	11399.15923	9190.675461	13226.34915	9477.86733	11858.87595	13009.80745	5046.935343	9193.649784	8257.036158	9529.271535	6594.517683	14036.13642	10179.57129	10647.52949	9519.239986	8833.367746	10430.85876	10999.94457	10281.05734	7508.153472	12732.58832	11645.72902	9058.590085
AUH	9219.322127	6597.645412	9249.803929	10835.04592	10585.1432	11683.88477	13884.56047	12554.82459	11143.70013	9822.930673	5741.216896	7006.196558	12037.63404	11975.3664	6549.063914	8455.293181	8695.740654	7211.279376	12583.95318	11602.83964	9019.078228	12586.31655	9380.67782	10049.99413	10129.28555	9869.293831	9063.802505	13221.12984	10897.43858	11361.1433	16023.57015	9088.209805	13344.26605	10498.27374	7835.129097	11352.2277	17344.07046	14453.26473	11756.62384	12866.5097	8216.558423	11517.99236	17467.22801	10887.17059	11391.09411	9331.360642	10615.80718	10669.22328	17367.73277
AURKA	730.7674162	625.4451283	632.9145387	625.8642549	578.2466872	771.9588711	841.0077741	609.0573437	583.6089298	660.9383009	764.0409605	581.4734341	578.6440122	747.9237676	541.865593	779.3505584	1299.757534	578.5917744	538.4919388	1031.464995	1800.763428	549.1493498	721.7781095	629.8969515	977.8254435	532.1043397	555.2564847	1220.616824	598.0260814	596.5581369	604.698564	517.3147223	554.6260934	570.6077949	681.9446757	656.777451	700.0486376	604.7807077	600.8733133	590.2159595	502.3307284	625.5813464	514.2265	647.3503555	566.6657358	773.6441859	557.222946	1056.260824	622.4225997
AVP	1265.514243	928.201792	1104.593089	816.0414301	833.3353514	2664.703701	814.7296736	823.9468682	812.2801504	1325.399423	713.629585	785.3008145	821.8482978	760.256706	722.184597	705.8958068	589.6441909	923.7262623	715.5467546	827.6387938	1004.334127	852.652754	650.13103	662.9154088	647.0868499	806.3402343	846.3548744	1154.272667	861.4527955	1572.634502	4829.072877	993.034535	822.3811284	857.6710729	758.7884265	1017.710521	1071.894286	897.5188618	817.2241647	841.7322928	760.1225788	1442.875767	941.7488592	830.1425692	851.7344717	847.0651137	843.8081795	797.2205611	879.0743597
AVPR1B	1918.129786	2538.219061	2636.74423	2206.587293	1739.944459	2276.155003	1791.052251	2264.383128	3520.071993	2392.748844	2098.328761	2948.153108	2454.179858	1988.950294	2286.737054	4399.214751	1546.015733	2942.765797	2800.574591	2443.402857	1721.585209	3395.401368	1674.941592	2616.728594	1885.084995	1258.660129	2728.552597	1487.308629	2679.467467	2705.217513	2006.74335	5923.261349	1958.160621	1750.869849	3579.657912	2703.234506	3188.396968	2151.276259	1844.218999	1736.883838	1481.899052	2385.66681	2119.029366	1392.746865	2087.107509	1717.319582	1563.05112	1753.836723	2372.989618
AVPR2	915.0930591	1228.730582	1254.539443	1258.201874	1176.414074	932.0652756	922.6665458	3081.712134	6234.082464	976.5927261	912.6901017	1133.268475	1042.871534	1539.33652	1518.197732	1418.029454	1152.603714	1672.822429	957.3771604	921.8756221	954.8303304	1353.794545	1069.311388	2768.25139	1025.658747	1174.660741	1097.15225	1334.770323	1747.429218	1169.065593	1567.54397	1374.899215	1074.691863	1274.507052	1432.037902	1481.100953	2111.822321	3749.710647	2184.750247	1140.830343	954.6598773	1833.86312	1365.603954	1005.077039	1016.407509	1058.565598	1840.20815	3607.473445	1542.672533
AXIN1	2530.910888	2708.244317	4083.038589	3288.269464	1190.643898	2919.564703	800.9446552	2706.210356	5140.129524	3231.174476	2970.9286	1651.828956	4164.456023	2617.806728	1464.118008	1771.825022	2626.092118	3702.271543	3939.366568	2635.436253	1731.767327	2202.487009	2406.623962	2734.341657	3296.877273	4935.854798	1913.966568	4596.959438	702.8418998	3216.248728	2148.776753	6349.893275	3076.959554	856.2523412	2302.490435	2756.080222	575.2258142	3757.979511	3425.66022	4375.11821	1496.000863	961.8842177	2700.856263	1974.67239	3300.324874	3376.692192	4469.076919	4143.330885	9103.240988
AXL	5728.95039	2905.976632	2134.021634	2116.630441	1602.293093	2144.497647	1732.865022	5219.232948	3117.37533	4554.25947	2709.781212	3785.826449	3156.666497	2114.115658	2772.044534	2734.035421	3344.159293	1028.622498	2835.840719	3015.851225	3741.568585	785.8421066	2655.679843	4045.12865	4463.340153	1303.029945	3339.101791	1335.159738	2129.716268	832.6650303	574.9525224	5622.162368	2269.116861	3236.266762	4605.526635	889.2362711	1958.231329	695.7171424	2736.972987	2240.963438	1382.362457	4384.743393	867.2842047	1606.875907	2628.190975	3038.842847	2416.770911	1799.973161	421.3016289
AYTL2	29915.08054	4935.232622	6592.970445	5078.319384	4776.317682	9325.419754	12182.38012	5702.512437	6996.729099	7567.549055	11225.81328	4336.81515	8639.52354	6445.483455	11413.41932	8455.293181	7207.095223	8032.88345	10182.12737	10302.20687	10387.05376	5325.586055	7520.369596	6990.879842	8161.010987	12261.06701	5746.676655	12522.54406	9201.175778	3551.380261	8338.875526	9088.209805	6438.855695	10859.41977	11073.05101	7986.043558	5938.082001	2997.078199	8969.777529	10605.17493	12465.29796	8664.629841	6692.00246	9503.324108	8967.086731	8605.438698	8447.336375	12537.5972	4592.478666
AZGP1	19117.99868	32001.10858	33779.46394	26558.49199	26606.94938	29233.23407	23678.6747	27826.29202	36144.80361	31265.36246	31586.9731	34609.70565	36873.02722	35142.72901	29731.89456	4137.922995	29640.50231	29052.71258	38293.38535	31013.08365	25321.43972	27406.64813	34832.14749	41487.74933	29873.33355	30633.55662	30705.5938	38732.1785	31967.94557	30891.36747	30736.61052	6265.613506	33649.52005	30504.43346	12763.7955	35886.99801	31296.72521	36665.63488	30971.50573	25169.83688	32714.44135	40473.25233	37758.61182	25945.13287	38562.14328	31316.29342	35025.20316	24412.00413	42585.47177
AZIN1	22273.16513	18666.45233	24264.98725	23308.80937	22875.44763	22318.26498	24278.99302	21703.80611	17188.63798	23609.22943	30590.97981	19548.49447	23370.49978	16624.19411	26336.5191	20393.12207	22596.39322	17369.10963	17475.37003	24327.39645	22817.25168	30957.87855	25160.65167	19206.88907	22421.54023	24269.0435	27730.30348	27404.27449	16219.98889	17362.59034	19012.80752	10285.34005	16092.11469	23700.32803	29207.94783	17633.87738	24277.46463	16246.73196	29621.69672	25815.56563	28274.44449	23253.49925	19276.57792	31846.85168	14784.10854	18948.50163	15442.49578	27671.6358	21171.34612
AZU1	1889.922413	1987.09467	2481.042768	1026.087069	1630.649559	1098.25795	1392.983468	1399.562893	929.9012664	1809.154062	1494.27505	1685.26182	2255.139139	1668.511278	2042.572415	1254.89044	1065.198328	1704.552584	975.2232443	1268.126966	3396.181419	1582.402642	1077.479049	1134.564899	4106.304623	1142.137675	1070.256067	2930.672143	1134.072037	1131.595738	2656.672388	1189.163277	1863.943868	1154.839173	2341.296935	4397.476006	4208.19429	2351.830685	1127.478373	1792.099684	1806.677939	1138.298466	1259.513089	977.4024755	1482.716885	1015.695654	1770.245792	1619.248098	4085.598247
B2M	43576.44455	44236.03085	44094.61173	42056.72835	39070.20632	41656.27835	40308.44201	43194.68067	41240.655	41150.44868	35063.76434	41946.74149	41773.30899	41749.33066	39853.81943	42698.91741	40824.67735	40277.18017	47597.86598	44746.04414	41361.1846	38927.39775	38178.93448	39309.67174	38981.81672	37746.25673	41481.57409	39623.44775	29466.14751	35645.60093	41182.86882	35138.68363	38701.51532	40996.93836	40871.10064	37820.19349	26601.95355	38429.2311	38944.77311	41277.72993	38087.54482	34131.37596	34635.70428	40491.0932	37027.06868	38204.67256	41081.15335	35943.51916	22737.2232
B3GALNT1	7707.9272	1117.364551	2055.041486	2560.184906	5512.919485	2131.558116	8404.427016	1716.639036	1183.841212	1559.448675	3855.279393	1387.651245	1839.258109	4106.069308	4196.294533	719.5218798	2542.543376	3147.465767	2372.104176	3651.172806	4929.093619	1241.115403	5690.800208	2458.966029	4762.145239	1683.036181	1437.412197	1747.588773	1733.458457	1283.12131	2332.257588	1024.875297	5101.393128	3690.115541	1092.839761	4350.843977	2804.851991	5135.676211	2865.370018	2930.622961	5130.123286	3081.184879	1025.081458	2857.886766	2322.057086	2743.267141	3046.959685	3928.156754	1043.888193
B3GNTL1	2576.715526	1407.197309	1540.053031	1506.989437	2175.367818	1560.410975	1686.483607	1895.963791	2117.784017	1602.655244	2802.611314	1467.319747	1452.914886	2328.207099	3267.222043	3106.754483	2849.701208	1686.757719	1413.255282	2698.384477	2407.734118	2704.071283	2149.628817	1127.847502	1452.621947	940.0001114	1304.67384	2439.472414	599.3471149	1655.92311	2077.919271	3242.011592	1468.194862	865.4388991	634.8631686	645.3120965	3825.973144	671.304394	539.8126622	1737.820648	1223.083227	605.6191283	3622.16009	1037.87771	2284.675286	1462.101055	3761.919587	3188.028426	601.3805875
B4GALNT1	658.0609997	665.6566343	654.304894	642.3725562	726.8230492	710.5425086	620.1183486	674.535626	673.0474574	621.2149238	811.0038801	552.3089659	666.6037499	853.5828209	787.5322288	597.5962925	739.7086551	622.6852305	634.4331367	596.3307959	634.8160918	683.9563459	880.641292	647.1802635	1328.816479	673.5050481	753.7090935	1604.459442	607.3958024	836.5163505	846.2973677	719.046149	706.9118681	694.6050028	725.3165687	946.4556628	746.2676518	758.5702355	1320.390253	897.9504657	1506.867871	743.2861319	611.3288387	706.6977488	525.0912501	609.6977698	538.8511682	699.5776888	1089.844879
B4GALT1	8012.462813	9163.165375	5576.52533	4502.597939	8984.177156	6473.093121	7147.854046	7091.246503	6766.205367	8900.174958	6563.548331	9040.836471	5046.566946	7306.858344	8638.73674	6217.176648	11018.29114	3759.062705	4901.557091	4885.223204	8701.70157	9437.860408	4689.670684	5281.844049	7645.190381	6880.117638	5500.328854	8417.347704	6648.150511	6724.925946	2864.997988	6215.250369	6270.682964	6772.005828	1353.713337	4261.52705	7446.91264	9580.558042	8636.592875	7518.215742	3753.264329	9141.968257	2401.379878	8837.999954	7045.093793	7727.104164	7865.019107	4736.460044	7239.550225
BACE2	23311.30966	3255.050153	5136.577577	3645.95324	4242.324952	9250.674415	2740.991784	3145.507111	6196.972554	2494.003329	4192.042425	2590.422144	2820.983134	5423.378453	3282.812469	3314.75758	2195.186021	11075.76233	2813.534374	2164.962277	21905.35531	2704.071283	1834.48591	4742.343256	4434.997946	5642.487733	2509.198026	8921.093514	4907.804469	3148.853138	1433.425447	19433.6261	3850.332978	3961.668693	24344.41395	5004.269051	3297.399353	3050.82292	2949.985765	5884.296813	3081.606746	2335.249469	2587.209985	5404.467062	7282.876489	7487.782099	2619.159931	2059.395807	4347.947011
BACH1	2936.715293	5594.668253	1886.205179	3641.860015	3445.03321	3761.99856	5509.915595	1732.062504	2376.473644	4996.260069	3057.146143	2244.922185	3205.680896	1539.33652	5755.697752	4150.36405	3797.22139	1261.026811	1189.512946	2963.41179	3903.246936	2927.416354	4420.112701	1662.241737	3243.930276	5557.035796	7447.766147	1228.987989	2929.621489	8178.264728	1115.727579	7730.675546	2304.318098	2358.546016	5890.513232	3109.176363	9107.453219	9345.058387	4337.542471	5079.81695	4817.775599	1173.612189	1343.059143	5339.447041	3123.766028	5264.670964	7115.140386	8107.674582	2747.916515
BAG1	22802.96604	17821.41185	19499.84931	14789.77499	17476.03415	19062.57598	21083.77669	17776.48739	21382.7042	19697.41613	13890.49376	18206.42058	18080.88573	18985.43423	21169.28114	11441.87665	15916.86462	17569.82109	19465.89605	15433.29542	16911.85443	25953.83747	12659.54189	20206.46185	19991.68314	11257.09354	13941.84808	13856.00594	21273.71857	17181.93986	13606.43757	13736.54625	16503.39989	14737.59881	15744.40863	18166.73574	23056.62794	19564.07103	15102.34183	17277.53217	12859.69768	16790.27448	17944.67066	15795.92666	14092.72806	17666.24843	13236.39559	12117.33594	16577.98024
BAG5	4342.77112	4861.605331	4158.846273	2709.418835	4176.248599	3331.585552	3557.575063	4350.372842	2169.355897	3990.420355	3456.367549	3837.317125	4607.386587	3887.842557	4710.71852	5738.784705	3476.635453	2776.722078	5385.346822	3869.498702	3457.400459	4939.277308	3894.5807	2731.326394	3819.464359	4761.964023	4358.696971	2185.699963	4548.346774	5269.99324	1776.198718	2744.44081	3928.834605	2181.02816	7719.310312	4387.095673	8829.493287	4233.059488	5247.59214	4336.470565	2865.116304	6353.49775	7852.774344	3704.936511	4095.955362	3276.958637	5399.619758	4428.77822	6019.5385
BAGE	3894.471741	5631.449269	6892.268478	5987.461783	1906.13094	1694.55534	711.2544184	2503.422364	9729.247241	5215.888085	2720.411931	6706.081559	6047.246189	5398.405778	3658.010267	15848.89859	1862.696502	10148.45386	11136.47038	6597.093166	899.0968702	12764.9232	1004.997221	5219.282638	2456.387894	4262.150258	10556.15452	1594.176105	4160.546771	10116.29789	3755.790172	19712.88245	2296.215573	1189.380027	13093.15706	2932.207108	5098.389321	9424.961932	3331.999943	1604.128604	8269.256854	5629.458113	8627.510286	933.5393269	4422.693111	1779.086224	1104.425941	4369.943658	7273.012895
BAI1	1022.968056	1327.634028	1349.832258	1169.194185	1127.04879	1527.707433	1122.935098	1527.854673	1643.087663	1213.014609	934.0137502	1307.397009	1265.893258	1235.213438	1154.598131	1136.662379	1192.815466	963.9731837	1056.706255	1190.841261	1185.733934	1534.46709	1307.651478	1557.293844	2298.403728	1248.439947	1332.891923	1463.030544	1603.345053	1570.521055	2014.131461	1806.965738	1288.98615	1841.642236	1646.789268	1952.707189	2572.128397	1183.457705	1302.443281	1515.975128	1232.140453	2974.381607	2084.153332	1485.989478	1059.26455	1355.354823	1442.983798	1310.416798	2183.7284
BAIAP2	19299.34891	11313.22778	15056.5279	10617.21633	11866.8567	8257.170014	11264.58106	15251.45038	18842.59906	8319.063906	6287.752384	13964.80088	11066.86766	14526.23077	10407.0489	8682.297138	18100.45521	7500.559601	13634.38892	8062.372119	3396.181419	9929.428056	10726.77632	17065.06319	6600.037212	8231.563958	9782.922474	16595.89822	15543.83407	10046.87002	17237.36911	4899.853233	7930.14859	5790.084876	1555.259578	9572.177355	18737.94423	8871.217849	9224.367138	9797.937853	6919.160928	13402.26193	5549.535625	14950.22798	13952.71647	10012.4288	15307.71994	10584.92674	19723.01048
BAIAP3	1053.418727	654.8544999	728.9140736	795.8517677	592.5720601	521.7897839	765.0688678	586.7596626	815.8380295	596.1172774	546.1220567	748.5119737	616.6852919	1061.822065	517.8612973	696.9677234	680.530972	648.9016299	593.1572783	855.9283233	720.9964263	530.4336317	542.1780897	633.2200838	548.8138225	529.9369065	1638.235072	606.8484241	547.3062113	518.7413163	543.6975213	573.2291456	1031.588027	576.9710567	592.7250146	559.9848284	541.6211996	513.3432304	890.6473896	532.4867012	470.543989	671.5067548	542.5758389	606.7241495	503.4455705	614.0900536	971.2401787	599.0108018	648.5254218
BAK1	4262.16823	1736.518106	4279.315186	2132.850705	2687.993101	1786.328568	2932.949192	2318.043156	4115.927413	2330.141699	3549.587837	1775.032529	1772.330932	1737.754626	2444.879549	2861.27398	2638.519924	1760.158262	2153.724432	3871.567974	3432.877444	2968.323547	2569.320085	1438.754923	6660.872797	997.8338733	1764.410835	3814.419938	2827.071238	1392.624371	1885.211514	2780.872505	2056.990507	4985.447867	3151.231928	5322.684894	2363.103498	2054.633582	1448.434367	4099.366265	3473.481323	2868.455126	3203.962605	3166.482924	2507.282564	3829.272606	2519.225273	2681.26824	2443.593882
BAMBI	17963.59889	12157.66963	14567.24156	10322.81696	8403.6922	10686.9669	16082.9228	6606.550235	3261.523966	9031.71425	13067.27398	13109.05097	27713.3105	10739.14287	19577.44549	8551.202839	12736.51769	13835.67333	5233.73516	11616.51686	7105.258516	12233.63274	12910.70507	8857.700233	12224.29003	15442.42613	13638.25891	16381.86831	7024.637369	19923.78454	22929.58029	3384.555405	10114.45443	6686.933121	11639.95557	4502.666319	4428.416482	7831.125107	14295.69686	12835.63501	16664.42437	14613.92633	16301.75442	3384.583597	3123.766028	21147.77186	9005.975904	24157.20967	3581.946374
BANK1	5835.977655	1003.292156	2885.609329	8117.985836	3062.635757	4870.327342	3226.586574	2739.103469	5551.106284	5246.62619	1884.015242	1314.233766	1114.401296	1131.009808	1834.945973	5417.608747	2294.956333	2063.799113	3421.378474	6692.671726	2673.180593	1963.078379	4258.202718	3872.74694	1874.319221	7726.301571	2104.993097	3072.395155	722.3371542	1788.488244	694.9696455	1794.836908	2231.537816	6707.790511	3392.214711	3920.604196	1530.721242	2949.053916	3598.320247	2818.732168	2633.438568	984.2863229	3259.073177	3009.501855	1209.974656	2156.138497	1420.034024	3220.54781	866.5969805
BAP1	6968.721965	3920.187271	13327.31242	5626.854458	5640.107414	4414.149028	4053.24814	2978.081647	2540.660971	6308.628877	6163.98056	7972.097163	8337.381344	6237.158822	4037.467843	5129.155556	3958.767396	8558.796978	5265.236733	8695.139175	4523.454333	7346.32741	6302.688938	6689.73411	3323.212592	3169.126022	2476.169858	3078.980006	6191.538217	6867.63054	2848.280557	4480.02929	5260.644195	4641.067234	4434.811657	4811.734886	2908.545886	2764.199235	4948.753943	8285.703682	3122.120947	2765.544466	5970.143491	4703.199338	3832.411782	6137.299997	4175.548647	4824.383212	6636.783386
BAPX1	5374.172775	8301.357031	7821.61253	2968.97374	1474.346844	1504.426665	699.1962034	1972.558536	18385.99748	6805.004383	2919.115557	7119.526673	6442.128929	6187.781042	4835.107431	19543.97709	1357.811323	12873.04279	11225.50082	7691.022807	1191.203822	16303.5542	1632.22578	7573.802174	2456.387894	5377.212589	13487.45573	2809.685398	3785.864778	13771.89743	3437.184772	23940.61433	1363.169309	2285.8805	20155.74484	624.9892693	5339.563223	9784.915712	2286.937868	2822.14065	2287.563815	6377.481022	3653.596394	970.4553526	6515.994261	1628.143457	1459.615473	6215.642546	3189.624635
BARD1	6923.204418	1545.780958	4476.374493	4985.369205	3552.147678	3093.181216	6070.408369	3031.428731	2420.848134	3460.001175	5337.31419	2129.940481	2495.475645	3715.502209	3123.610964	7386.639205	2716.693736	7552.922154	1619.689952	5794.180186	3269.446369	2485.498614	5858.66104	3011.283943	5160.149019	6664.978745	3131.013699	2239.255207	3598.794561	733.5570594	4063.207318	3474.924585	4150.620694	1816.052669	3322.252052	5029.931097	695.3040532	2441.306806	2542.263341	3593.352894	2292.219299	711.6388275	3839.555191	3423.568078	3774.38824	2446.37842	5975.929869	6280.202806	2246.307172
BASP1	10573.50177	3175.846022	12252.52916	5815.801842	3600.417754	6450.29463	5945.947919	8900.35706	8035.778915	9756.974972	4904.406695	3150.926344	6659.832994	8984.49272	3524.326344	12815.65655	4997.382109	8470.00104	7565.516859	10096.00652	4965.027673	6256.481299	7554.271929	4777.117268	4604.59586	5397.039711	4093.055924	9040.480362	4522.683553	3634.13387	4603.03038	5110.894459	3694.866863	12154.55022	12680.78547	16749.19479	8045.244964	10728.29761	6637.843546	4522.943765	6179.483249	4865.497764	8377.910777	6317.298971	8324.500739	5046.286461	3933.68708	6606.146097	3508.383818
BAT1	13476.63074	13432.75517	13071.11117	17382.25682	18171.47522	16579.89597	22531.41747	14571.7512	18750.36769	13484.90209	15715.25525	15361.24346	12077.97327	14150.97649	17448.29936	17397.86037	15373.65987	15693.68116	17371.38705	13436.78454	16858.24777	16572.85412	16513.59962	15016.40907	16806.13633	18186.9813	15568.48394	15438.19008	16713.67868	16448.06398	17220.87746	17394.09721	16259.52574	14420.47568	18347.86346	15992.23636	16729.56806	19031.62429	15060.4055	16413.64032	16287.79324	16966.9591	18118.10878	14765.54924	14697.72994	13905.07286	18985.871	20785.48771	13738.77996
BAT2	13379.42104	6582.889554	8651.619138	11908.49347	8909.937056	8825.859778	12921.31884	8725.228771	8015.607053	9647.513283	9951.815769	6605.453062	9065.990075	6591.465574	9239.989158	5989.494141	8801.457787	7619.314494	6425.031841	13564.93613	9237.435711	8979.623004	10325.84852	6729.596373	11491.16031	11384.16052	6785.676472	8136.569857	9731.553129	6910.864879	10289.75469	4444.500465	10478.94644	9486.014858	6961.542727	9704.558159	6311.297345	8650.666321	10519.78657	9040.071094	11121.67107	9988.98803	11444.89633	11713.71405	9751.634814	9785.108276	11059.09849	13005.032	4434.581566
BAT3	10050.84814	7230.760863	8323.903092	12404.58099	8365.47879	7028.351223	9880.049313	7458.965873	10436.06575	8043.027631	11036.13194	8950.391939	8453.971943	7259.854338	7795.5099	6501.931282	6316.408029	7904.334116	6396.261982	11960.86032	7186.422007	10379.28622	7387.23122	5990.582562	5453.927425	7159.182496	7879.748021	10264.96779	8974.541087	11372.97793	8907.612356	11150.86064	8011.690062	7464.464295	7311.276364	3983.70835	10674.72181	5955.083156	8007.201131	9529.281534	7411.949283	13245.02946	12013.18591	7307.768302	7500.096149	8492.438655	9599.402191	8035.861346	11238.35412
BATF	1116.188174	912.7205541	1011.006648	1642.416445	841.789122	1114.449633	2047.551846	2666.532805	1216.145553	2176.207918	784.6036173	1014.412231	1741.876042	1382.226745	1359.91953	2640.308671	1154.153034	1549.93866	1218.050764	2907.061714	1158.460415	1276.228543	1442.323606	1086.677815	1775.30532	3051.029745	2049.215421	2387.604784	1659.24434	949.3383002	7187.922491	1154.129671	1983.020839	4133.116655	1139.761973	3893.208875	1485.118071	868.3518131	1536.137468	1816.774817	2122.35909	906.7325593	1251.334259	983.9088406	1897.910872	1870.014324	1968.704296	3314.089058	2051.693448
BAX	2319.499283	2403.575458	3788.641095	5245.755038	2378.645685	1766.055168	3866.552244	1795.650946	712.0251335	4070.522037	4668.886399	1655.762884	4333.993584	4004.458535	4729.088151	3809.075934	1727.455279	632.2126353	2424.172461	5712.767669	2772.033126	1934.771032	3779.930504	2014.768453	2806.944125	6068.98536	8566.366365	6034.482455	971.1868917	8883.695725	6658.055755	6134.380074	5640.973776	7641.597808	1203.604777	6603.397083	8603.811149	2527.77845	6496.529348	6846.085477	6078.470345	2607.00797	3973.347394	5871.624412	4624.116297	6651.509072	6100.449366	5451.072754	6276.787953
BAZ1A	1918.129786	3738.25308	4391.984973	2038.722702	1106.006705	1036.109634	655.6610732	1819.651765	5867.072628	3099.427178	2522.791752	4339.607271	3790.690258	3015.487625	2765.14276	6673.080151	1600.225554	4804.738142	4196.724512	3551.744024	1074.003914	5480.568977	1565.589459	3174.608033	1238.281196	1532.631507	4205.266496	1674.432325	2434.189337	3923.861153	2949.626758	7259.862588	1374.801134	1054.807259	4447.007641	3508.10734	2744.401097	4319.418541	2773.849503	2108.380051	1133.716975	3921.57569	2314.399392	1057.93857	2453.73017	1192.8716	1410.932092	3085.722891	2941.033195
BAZ2B	4518.979567	5170.561803	4525.706941	4519.044844	3718.966013	3614.123058	3967.936144	4666.26533	6046.074807	3761.730357	5450.314437	3932.543234	3387.383028	3811.469816	3789.225961	4460.326914	5087.911781	3473.364021	3281.80291	2515.884157	3728.62582	2561.711614	3168.576792	3721.128242	3044.224271	1910.38492	3622.375247	1799.519015	1998.571264	3209.307417	4353.348015	2429.084708	4914.013515	1926.121722	762.0567719	953.6690131	1084.245613	2626.886957	3271.18281	1100.523478	2864.614044	3254.453881	5235.964806	1763.296801	2057.699797	1127.659779	2400.727567	3351.895369	1000.542126
BBC3	3453.249336	4587.346362	4448.69394	3078.939468	2088.925992	2556.591982	1309.065365	1852.613008	7823.292852	3328.719368	4198.609918	2815.245657	5575.546901	2872.453763	2072.473605	1682.567954	2300.948297	2279.469746	4026.191894	4015.883793	4140.294232	4129.346263	6107.591568	2304.023368	5726.669334	2688.329537	3931.593655	1573.014922	2860.259593	4123.814949	5337.41706	3756.830682	1549.028139	4747.256025	1474.875741	1928.096344	2084.905585	6317.474428	4146.495764	4186.975076	1792.235556	8945.671808	7405.217257	1365.33696	4931.638006	6235.214594	2927.455007	1555.948282	4137.583774
BBOX1	2513.606187	4042.402331	1351.079689	1664.216834	2826.37499	4847.347962	1434.817792	1959.481575	1760.663076	1216.796354	1743.76658	2467.57819	1600.270209	2429.517259	1644.545189	1164.302406	2811.588684	3281.957208	5901.930375	776.2789695	2175.024045	702.6368714	2310.921055	5984.307132	2216.643183	1018.740745	2509.198026	882.5529044	567.7621292	1623.96426	4343.163792	4015.13147	2831.845838	713.0514548	873.3524882	4051.458755	1058.484935	889.7424732	1685.303635	1942.586448	1467.041445	1193.621148	988.1242784	1241.610482	2200.444868	1371.282374	3692.176585	832.7696202	1205.196771
BCAM	1655.431672	2227.969593	4565.731788	4648.937362	4412.4474	2276.155003	5829.676139	2496.621163	3877.851044	4597.61154	5102.067436	2785.022584	1649.518465	7898.491101	3548.522584	4509.475686	4850.450509	2834.253594	2327.42914	5461.596587	2797.732673	4747.27476	6891.393287	2075.235532	5112.865919	5025.092577	3800.431905	1817.323508	5149.997909	2812.867401	845.2415721	6272.695548	4181.715564	2242.8446	4372.516975	2386.327563	5009.539741	3796.594413	3005.508967	1297.474687	2853.478545	3455.284993	8956.003447	4009.937426	2836.380274	3581.040514	2756.526376	7942.833701	2996.052756
BCAP29	6745.644428	3728.034344	3087.716104	4315.156365	4920.881124	7008.292375	3457.459971	6966.68693	1500.732157	3871.57627	4670.264337	5346.485021	6675.80609	7279.89655	5236.578693	6490.76	2586.107945	4695.297571	5301.32952	3091.888968	5791.31334	5134.549941	6652.287823	6276.802582	5887.513759	5974.874537	3935.169235	6021.002611	3167.421859	4953.892563	5263.88038	3371.997291	3697.2368	2392.111105	1030.052019	1312.905975	1350.447702	8716.074454	3439.966097	4908.416242	5994.501475	2725.523298	1236.737462	4755.621599	3404.493549	4913.871591	7968.329374	3887.19522	1430.975866
BCAP31	9323.962157	4828.249067	6413.96368	5661.681149	3621.562128	7878.256749	9689.775691	8030.530411	5992.491297	6842.923902	7650.403971	5688.451493	17489.45207	9145.073245	6699.294603	8455.293181	10040.2083	9232.107075	6815.278747	6328.330132	1872.147014	6557.874072	7981.127548	6314.05936	2131.182518	9390.861436	9640.897757	12214.22967	7849.535048	13001.97499	7227.474982	10736.73926	6168.372018	9800.122742	4109.568745	5914.820986	9243.592472	6016.459576	8000.852285	9216.864498	5807.489892	16448.87299	5216.079616	10887.17059	5662.84899	8042.272039	7832.622039	8201.847681	4597.316707
BCAR3	1681.60971	2143.870442	994.846047	1361.316798	963.0331471	978.1467549	851.7892871	1101.692099	1008.623393	1941.818161	1756.695795	1409.397422	2539.616112	1843.231241	1163.648669	1691.290871	2115.374447	809.8546811	2040.331824	1965.909672	1094.740251	1780.846351	1052.388523	2055.231564	2255.091884	2187.55979	3978.493474	2704.387524	2881.230731	3469.800661	1515.721546	4491.671846	1606.809666	2384.709517	3514.546546	1032.590946	1179.430202	3005.601152	2659.001265	4599.426882	968.7663497	2490.83408	2944.836883	2018.727263	2951.422153	4354.017241	3360.500275	2176.68787	980.0997689
BCAS1	781.3327406	896.4842261	577.3449248	883.5607551	4113.957571	663.2558008	1117.686325	1008.650494	795.0310739	926.1123573	2479.706464	629.7911191	587.9864194	890.3520931	831.0173943	722.4715001	678.5947019	705.0594827	1434.344791	1143.826482	1524.128108	634.5401553	4051.531636	747.0726931	637.0932491	1071.057915	709.8937157	1495.489164	551.3500393	628.1866531	1827.938217	776.943084	601.3787952	532.5090162	685.3561937	579.3731944	615.9807777	704.5297799	607.3957785	1199.031036	3419.864545	552.3448974	1586.160221	4533.475614	811.1867794	662.1810185	970.6809926	1089.556436	2345.212932
BCAT1	7007.721911	4705.287935	3716.625071	5791.757518	4251.054141	4032.291924	6324.31185	4501.244917	1283.68163	4213.294977	5496.05073	4393.518686	5567.437053	4254.837618	4278.712208	7992.864155	2801.588938	5167.099284	2738.973091	7102.298653	9153.96425	5306.449844	6958.323523	2437.527193	6385.739246	3723.664116	3278.842537	1674.573368	1821.99603	2977.023125	1338.149997	3312.229137	2916.367085	5872.521919	1123.47076	1277.749088	2819.945578	2154.763332	4132.683807	2498.888208	4901.875277	1406.197653	7438.041004	3887.998222	5360.639368	3515.348855	3355.160571	3050.233309	4046.947058
BCAT2	8164.910624	12876.82161	9036.275058	17916.09278	12927.2325	13009.34235	14118.56297	13316.05465	13967.10056	10819.78654	10398.54403	10745.1402	10377.76262	13401.39465	7809.069319	12217.24702	13949.52582	13714.47192	14336.73861	13384.83873	7417.146215	11310.44526	19758.30632	9952.830383	6365.35998	5296.58779	8849.320835	11487.66371	5404.839897	5085.46829	6700.647955	5182.637841	12249.66441	5881.051706	6587.498763	6425.591813	10972.7541	9585.184189	7155.633593	7656.456815	7900.042896	4163.766652	7613.42542	7979.011578	12710.96178	7315.207578	8598.264885	4628.612753	3292.358914
BCHE	15147.77893	10686.66188	4710.830147	6512.321692	8667.226062	8269.198155	13851.59034	6203.77569	3166.592694	8040.976579	4151.69694	3820.677219	2318.452488	5063.984229	3374.168662	986.5051364	8513.358217	11680.62232	11565.98094	1736.984727	4795.60882	4186.716299	8879.681432	9087.504519	2892.350603	2041.087318	1595.752343	4170.334518	916.9685331	4998.593683	5152.859164	4600.626968	3057.712836	3175.331526	860.4692393	520.6848387	846.5010213	2235.10058	2129.392146	2617.580883	2368.711373	4963.597693	2738.662531	868.3902525	2501.682791	3016.776085	3143.877406	3440.756425	1362.439808
BCKDHA	4234.383068	6157.205713	6162.108806	5670.487339	5358.101708	5715.148106	6901.087789	6796.665699	6656.239821	6309.633234	4714.505555	6934.814235	5938.413684	6648.543002	5307.693546	6859.672043	7055.256864	4718.67142	4877.667909	6815.085197	5456.953133	5677.599071	4208.46208	5850.724188	5190.807776	5151.00331	5903.917105	4220.227605	5532.557047	4977.725844	6341.638956	7199.351688	5751.170508	4546.988247	4705.098254	3865.848144	3496.248475	4503.742658	3121.549788	5389.491082	1689.120642	8555.95235	6286.275791	4961.098798	5796.315781	4202.048012	4554.521365	3164.697093	8612.856941
BCKDK	14548.26885	7906.0209	20192.85245	13550.59686	8896.51098	7038.476291	7993.096666	10067.14171	18290.02529	8595.67522	14519.94235	11726.38078	13842.03886	12306.29586	6370.555501	10677.91521	16489.44097	15550.11189	13376.7381	10476.42472	8585.855715	12233.63274	8230.349089	10395.38926	8781.978561	7766.691551	16598.93929	11399.30337	18072.36519	15050.90055	11920.26764	14924.98828	9160.50412	8057.397702	17431.348	18111.47712	12220.36644	8946.667264	8295.717056	10000.04005	7411.949283	16816.82662	14806.34598	6195.462321	9682.762609	10051.08029	9701.498824	6953.154061	18790.95334
BCL11A	895.203553	1451.953875	590.4141885	1496.933061	1123.493295	759.5367724	639.7475605	652.5060975	1115.599501	827.4125135	1205.382634	2056.759501	715.3775477	1000.87202	1087.54169	717.9385217	732.434473	734.0073564	989.4797161	685.2538328	4003.733576	1151.237257	1134.442767	1767.986209	6465.584932	1601.703288	1484.739048	804.2009463	1867.11187	1288.592407	711.4350178	1659.271256	1184.434873	809.4416127	625.8379597	679.3565543	674.9486759	774.440472	704.8183083	640.0550409	766.3673321	935.4170118	1842.7377	764.0208485	797.2917585	735.1532207	764.6836064	2615.033497	1110.251601
BCL11B	730.0203783	1623.323784	1601.990007	1793.917815	1809.265006	3115.447028	1845.776823	1593.72871	1865.847862	1449.706265	1546.811013	1081.710083	747.0086856	1591.814379	1420.250118	2734.035421	1305.522516	959.7302975	715.5467546	3154.98412	1392.447443	1539.832541	699.3824126	1105.827458	3210.240518	2585.696556	630.1591281	2138.878665	919.0504457	1490.437885	2558.775591	937.6947394	1268.729985	2001.053531	1134.650758	3791.429208	972.2137316	851.2257271	1178.909285	969.0186858	2467.720854	1103.888691	1586.899493	881.9567812	1362.482975	1426.67944	1100.765199	1992.003747	889.5170478
BCL2	10098.66773	6663.549492	10553.58843	6612.654556	4807.301139	5193.944401	3852.954214	5721.055713	7173.681507	4742.685993	5772.59362	5236.589868	4656.233205	4304.212622	4432.295493	8024.776103	5202.623748	8252.967725	9518.221594	4896.151032	5456.953133	6620.144838	5361.369543	5498.250463	5457.249304	10103.65752	6476.217915	5122.568184	8921.175908	4478.188344	3920.569875	9859.570508	6861.928069	9374.892511	13696.71469	10194.1004	2497.929951	5072.451228	7457.361778	5314.962693	8003.194213	6724.677181	11181.6347	4128.93123	7329.611868	5907.545671	5732.142561	4098.173579	12054.41106
BCL2A1	2152.393111	1449.956028	3389.966407	1954.164129	1620.646801	2720.705085	4717.304514	1260.871505	2732.26581	2575.915902	2553.861419	1182.243868	1346.221636	2616.033584	1545.490021	2765.691518	930.1679251	842.8401436	2311.950762	3714.861542	2695.292901	1164.694411	1226.602706	1023.000276	2725.513494	4757.660629	987.7173638	1021.475312	1373.035584	3148.424446	1352.900723	1341.225255	1492.593902	3346.763231	11573.55446	1483.142489	1608.548428	938.1788391	2854.794338	2336.171744	5489.949925	1622.080614	1343.059143	2206.625585	1301.040939	1894.331459	2233.709728	2099.865606	1551.313385
BCL2L1	11882.08125	12876.82161	14003.06755	14120.28283	12712.71111	13746.12155	11711.31311	12554.82459	17546.5445	19835.28803	12097.59439	11410.96763	22561.27021	13773.80663	13647.65165	13364.05332	15238.46642	9857.625046	13762.26152	16203.40823	2740.595078	14995.91912	16313.60718	6031.343457	2251.567588	17333.13368	18655.13398	15621.96233	13616.39815	19992.75101	23964.04042	8099.941167	11366.09108	12903.59027	15744.40863	16327.27582	9730.074635	12207.03352	15741.49306	16912.45024	22537.19765	18971.49404	17322.84589	13731.79801	15499.39949	12162.71394	12246.74312	13766.44605	9419.374706
BCL2L2	11316.62527	11671.66407	9496.034022	8710.564946	11052.85696	7633.18859	11060.19339	8827.09841	13293.95554	11403.67122	11921.36474	11021.5819	7822.326561	10187.73604	9574.61573	8036.910517	10631.33142	10946.79169	11300.22548	11574.26447	8552.499528	8168.039402	12337.98796	10547.91128	11914.58632	4378.502964	5551.911329	7391.273364	8391.829798	6632.084117	7058.869527	7729.981194	6212.157713	5587.611952	10622.18945	12311.22215	10632.50502	6711.370096	6340.233713	7912.561975	3833.154752	9653.844132	4186.275235	5610.433882	6240.60557	3964.332638	5535.358126	5977.48596	4836.424626
BCL3	8566.417649	6366.994599	12544.73852	5479.432001	5385.937794	6642.528933	7063.785949	8652.06922	5210.935868	7654.953622	10026.82506	4423.172595	6928.661864	8285.323046	4647.441725	3472.528747	11613.76204	6659.144357	8880.617791	5945.104734	10696.94163	6736.144679	6898.750745	4101.380317	7837.509475	7810.436464	6149.411837	7559.781999	8002.896263	3377.240801	6373.607393	1509.405913	5516.165647	6300.87284	9607.608323	9890.648457	1769.841534	4503.742658	9030.822942	8731.402792	8003.194213	10161.72525	4871.496222	4283.856923	8118.093906	8649.404459	5721.090933	3593.094706	17188.51845
BCL6	4107.30948	2947.445746	2386.555588	5696.033458	3372.825052	3805.020955	2189.618378	6703.700451	8012.495666	3087.401398	5108.070988	3932.543234	3801.814349	2776.026277	5039.119011	3470.204288	3467.634558	7053.992684	5539.58293	5429.083294	2484.334045	3139.709514	2090.642796	17716.5339	5684.412985	5485.116336	4213.14359	3795.507335	6262.418747	6733.896446	8907.612356	1319.188807	3225.070714	4282.742508	900.0786367	1671.503386	7864.467005	7405.207807	4163.018383	4486.607977	3401.537645	13007.80547	10758.77761	6951.251797	4194.935784	3433.414006	3355.160571	2918.962527	8033.153427
BCL7A	1764.803926	1710.954653	1342.697005	1136.760508	878.1564392	1864.989992	2229.035645	1221.310711	1386.289388	1235.609003	1189.130551	800.8429894	1630.730545	1523.194713	1425.19246	789.1251674	1749.709002	915.8318512	1649.500623	1291.143622	586.7900996	1727.727375	1304.259993	1113.102167	680.9726934	1187.884718	1142.751823	2068.619259	2130.869834	2371.278334	2443.731862	1687.217097	2207.292484	1367.80455	1384.018333	2323.126441	2748.769445	5245.733118	2106.985752	2781.397229	1147.268252	2838.89573	1979.216515	2308.138242	1171.073908	2285.421511	1770.245792	2312.347528	761.2018392
BCL7B	1827.782002	1976.287931	1929.659931	1426.218174	1718.471395	1252.788709	1445.120214	1560.117106	1782.53795	1614.462717	1430.207081	2191.369079	1496.8798	1667.672446	1537.965842	1571.647036	1583.268114	2007.003413	1529.564357	1639.171094	1429.747954	2041.334115	1642.758101	1515.30356	1142.302899	1431.54584	1845.994778	1690.76474	2199.838048	2122.995627	1189.90165	2266.529459	1921.221361	1436.558712	2311.33346	2132.685527	2641.451567	2119.72	1544.679529	2033.491156	1579.892697	2669.519897	2009.057709	1793.444024	1676.199141	1838.974629	1836.047003	1594.98907	2831.090828
BCL9	5603.528811	2798.66528	2774.713536	2914.144518	7191.501794	4320.453545	7114.645124	3936.08506	3316.215201	3957.594313	5417.725988	1552.453553	3676.325559	3258.430931	6269.771816	2765.889239	4746.218554	1827.850017	3256.840604	3564.25082	6698.999722	3436.050322	5295.5587	2672.414763	4998.535956	2746.246211	2112.423463	1674.432325	4557.567123	2479.656227	5746.114994	3136.867605	5585.020739	3353.07141	2470.011717	1374.222159	6387.388836	8411.577933	5000.022459	4074.041603	6267.872461	2402.692852	3236.515106	8736.740918	2545.116205	5203.782992	5685.009823	6992.359902	5448.284069
BCLAF1	3399.479402	1379.993195	1830.711511	2913.871268	3581.402923	4545.844286	4392.731303	3644.607469	3845.720344	3045.725752	4139.987378	2705.899176	2289.917305	2997.860752	4794.856731	3565.409348	4410.935504	3997.496734	3739.335843	5077.332817	2280.441785	2056.02905	3872.105559	4193.272729	4162.921253	6810.656265	7175.79716	6902.562305	6807.258264	4883.96488	3687.739277	4302.368111	5226.36165	6544.76843	11122.41429	8687.348047	12220.36644	10350.10124	6383.753569	7793.573644	6371.836844	8523.833867	1192.707586	8407.704391	3849.062411	4314.7442	5747.892365	5247.186395	5988.925669
BCR	2539.90352	2174.35455	2758.994258	2373.370584	2069.213334	2378.760462	3168.133598	2270.490034	3181.887844	3281.752061	3668.555577	1551.180917	2695.077132	2117.724637	2479.320636	2027.972172	2220.309216	1879.107368	4344.265978	5207.482995	4306.771221	3407.944294	3168.326113	2619.718114	1716.906838	1956.581732	1311.859082	1620.414981	3378.736428	1906.145072	3187.700993	1639.434983	2907.622737	1359.902522	2875.647882	1752.515467	3859.384218	4257.776008	2607.733324	1883.783858	2005.776775	4116.830574	2209.847235	2649.242035	1786.842735	1709.882916	2764.672728	2312.347528	1442.637515
BDH1	3434.689278	26700.97486	21019.13095	19047.68435	20495.2964	16162.71077	22786.94569	23941.11345	22526.93206	20398.24386	12499.0189	21075.98885	20347.96651	22239.67457	9196.334275	5204.213309	22557.72445	25818.20577	20465.23383	8427.624233	12566.66375	31435.68177	17802.02653	24104.18606	27169.28309	20347.61552	18236.06628	21878.0268	38030.10276	21322.46784	22085.75122	32661.99558	22899.32047	15562.48694	7464.018548	9580.744246	34967.83358	31909.29823	16116.51089	16575.64874	10630.39522	24212.97111	9177.684555	19864.54864	30293.49864	12285.12943	19856.30184	12730.40167	24810.67962
BDKRB1	6754.207745	11792.75025	10207.18793	5048.948548	2721.21946	3709.068793	2011.790527	6729.472442	13041.49632	11021.40179	6205.838721	12401.07033	9669.536384	8432.152857	9630.130444	14822.76982	4185.484688	12244.56001	9976.508894	9653.408383	1546.844285	13590.03831	2748.3923	10841.02705	4219.283958	6330.187366	11153.52175	4631.318249	7804.721488	10863.84627	4509.244486	16387.06137	2285.99409	5492.491761	12529.05587	794.4480411	11363.51094	9023.07185	6324.117796	5471.545721	6949.45464	9260.837295	7922.913345	2119.590516	8726.342619	3330.538217	2770.185264	8143.536753	5291.888427
BDKRB2	2866.130659	1605.025145	3863.99543	1016.659489	1561.669905	1945.177412	2273.806927	2105.409114	1965.854923	1918.68535	2892.227749	3338.994622	1399.502807	2239.798906	1058.941696	1573.650312	3552.405723	1971.884066	4554.004959	1178.980001	2423.227264	898.9686281	1093.502598	2972.697284	920.6249573	1559.841618	1210.877953	1099.118502	3140.840277	1697.753192	2517.084227	963.9618595	1893.576827	846.1193453	2839.136536	4275.210268	1053.568488	711.1086115	1420.516004	1301.116183	1576.61285	875.4013094	3104.176142	1257.475504	2327.549109	1524.190419	2345.667241	1570.869747	846.7902562
BDNF	9743.878291	13924.68335	13476.25609	12584.90228	17149.18221	4897.482122	3686.524871	4619.436468	7762.401872	2063.636894	17568.57391	28281.96132	2841.323217	6464.991124	13612.69128	9394.266475	4864.709741	12595.18186	3879.762686	3141.172598	38463.5452	17357.71785	5636.570175	23141.59277	40690.72793	5730.73926	10884.64454	6775.547753	3845.584733	13086.26002	7349.77302	13401.0869	2242.612072	4498.615219	26376.40435	2359.22212	2278.88272	7552.104085	4657.875814	3804.588978	1956.650627	6791.433376	12663.97999	3511.084353	5503.475896	3792.098106	4024.781524	9499.108102	12510.67812
BECN1	13247.77355	11958.56792	8910.621344	13080.22645	10395.99669	10344.03908	13536.16609	10210.91107	8516.288751	12451.15148	12970.2663	14594.10858	12691.4735	9381.209194	11676.36155	14133.80923	8124.432657	8698.515089	8125.218626	15392.05202	13729.58658	13863.66203	11780.82837	8853.45261	12116.73425	12453.99841	11428.08907	10124.82236	7990.070499	11866.62948	3237.588924	10983.81237	9733.433263	10914.84507	10554.63697	7877.461388	7419.44471	12420.7713	8622.358117	10476.55904	10249.19533	5838.196709	12973.10057	10278.55359	11021.224	9300.363679	10032.41818	11316.83982	4721.419107
BET1	6142.935381	5622.260432	4228.857084	5179.461048	4422.425074	4764.307422	4152.647932	4615.0153	8445.822937	3776.582977	4599.133449	4380.644553	7975.855182	6522.529535	4321.679036	4478.074315	7900.50639	3634.805653	5447.636411	5864.521488	5228.981343	7067.260926	5478.437363	9105.554561	6897.441248	4543.216542	8165.162928	10634.79533	9039.313589	7186.661944	6738.351461	8105.044813	10391.82965	11329.69787	7782.388941	4977.611792	7412.683149	4343.482979	10309.81028	8431.359447	9410.163641	8573.847542	8150.628735	6413.936731	8338.33724	8889.253575	5682.968238	6834.15458	2242.953825
BFSP1	2523.086373	738.1812647	1682.229531	1406.087208	1174.317224	939.6553925	2947.431988	1200.119652	890.2334748	1177.499062	1535.615573	1830.378794	982.7708003	732.6732676	683.8221459	1999.651233	821.7637088	2168.176025	868.2231329	2249.998983	1744.122481	858.2576887	2131.72075	718.5681473	693.6505595	883.8213425	758.4584653	748.7695668	2331.72761	2398.111202	1214.055454	1177.377085	1268.729985	771.2939678	1072.529545	2944.858827	1064.955117	971.795457	800.9838206	2746.067506	907.0348523	1198.163879	4445.886806	2446.613158	784.3468972	1418.976705	2902.514804	1302.764453	1279.087341
BFSP2	1066.975554	1280.490727	1264.947315	1191.036276	1663.94855	1348.957308	1458.606168	1392.706746	1249.685002	1178.691742	1202.669178	1743.736581	1183.455674	1168.564967	1082.144262	1207.969723	1272.212025	1045.215619	1086.802195	1027.11893	1355.683331	1265.877456	1468.347863	1200.486721	1100.67584	1769.329096	1835.455278	4499.764427	1659.708355	1517.687556	1764.365532	1771.571002	1730.258898	1429.546076	1357.855541	2057.200592	2058.189832	1191.496705	1316.773075	1392.324055	1478.004326	1540.467178	1491.262589	2097.70953	1242.495975	1261.230166	2187.312154	1298.97276	1927.792779
BGLAP	2272.888324	2286.855291	1761.410191	1290.256261	1445.830351	1382.418556	2341.406308	1687.167442	2537.261693	1677.952825	1384.671752	994.0920227	2673.373518	984.6178534	1589.500571	1186.139455	856.3148061	1094.146079	1327.091242	1753.038805	1250.390951	3236.983894	1879.505891	660.9192926	940.0741661	1758.019355	896.2944966	2500.396357	2608.157767	988.6890596	5018.881503	1540.960426	675.0805303	3177.431653	2171.426216	2812.70617	1024.377698	707.3434802	2038.483333	941.3509962	2062.553892	1892.583195	4998.668337	1558.113939	860.5106189	1159.659144	907.0549059	2784.342343	5348.886803
BGN	21050.04315	24629.52427	37661.19499	28578.34392	23212.53634	25801.83048	18597.25955	21040.19669	31539.29208	24846.84393	28576.12692	22806.51329	25741.20024	24438.5094	33571.2297	21410.14875	17307.64672	31126.71318	30768.33465	22054.10693	9391.555007	22926.82193	25648.36477	32317.63409	6219.722248	22194.7726	14316.00143	15621.96233	26437.21966	13681.07017	12561.22143	17699.96216	20162.60523	16877.28761	28017.09679	35139.37673	17385.26693	22188.85292	26628.14552	16833.01337	33112.69922	17925.64789	5459.022542	24238.99271	22539.3909	27448.47973	23408.08065	17396.22565	14900.20781
BHLHB2	15382.25649	14834.98332	18750.76512	8455.204671	9708.851022	11439.30053	16801.26373	11731.50011	8303.889209	9466.375705	12166.0138	16126.97368	10950.2337	13671.81152	12333.83805	15073.16842	16335.3111	9279.694965	7806.224111	6801.708135	15583.85082	8352.18533	11873.84295	12413.77391	18384.94094	25661.81619	17264.53114	19999.07025	32147.16044	16705.46475	14640.75971	12388.79235	17438.9295	17704.73152	17873.74816	18295.66393	8529.363964	14111.5111	16503.24861	18422.54114	17194.0763	22351.9035	8911.635691	16493.65177	19136.28095	25685.64192	16861.22646	11106.31534	20127.28705
BHMT	7206.086625	24081.03503	13983.39979	15334.62003	32617.2749	18782.35361	12593.56655	23431.40511	8907.657832	12382.21738	3855.279393	32795.44782	11113.18916	29248.81826	5380.865163	3544.626341	40687.22569	5941.168763	22783.68364	19439.03058	10989.92474	13804.43688	39273.84238	25010.96653	15645.86316	8321.60985	13019.57435	7302.239096	8387.165625	7275.861418	18008.42315	1672.895417	23783.41041	4650.619726	817.346658	6208.346918	9898.079775	4071.730202	16232.22527	11470.31891	12231.72154	9015.997976	7354.401668	21938.66337	27492.04806	12395.45034	21782.70888	9637.869136	19784.76893
BID	13829.86317	17056.13532	12125.24638	17954.7871	12885.49932	19050.28714	16727.00658	16566.91831	24039.35202	19806.22868	21780.98915	16574.46724	12647.56169	15944.02725	14817.24104	12607.86448	14339.13757	13913.08113	13648.96647	18276.51398	18388.4969	22822.6582	16152.68505	19305.30334	11439.67759	23253.05484	18704.89574	18908.88686	12523.06503	22126.65002	4393.875454	18417.29319	16293.63509	21865.07274	15557.2643	17633.87738	10913.59421	18509.10657	18363.13801	23371.91501	17425.88325	7610.234173	17149.17125	24923.4456	18276.33889	20647.48105	17799.47932	18746.74684	14422.32162
BIK	927.7041863	626.7418321	719.6051565	1421.775271	671.1011642	649.1067233	817.6426294	765.7817887	755.060285	704.4885864	619.5825365	939.221175	2237.179839	966.3708037	703.8362923	725.3837099	760.0523578	771.0515941	676.4233871	751.7181987	711.3292047	655.7702296	1409.022498	681.2096379	692.383703	732.5103936	1856.28787	835.8708589	1078.864137	819.7246453	1784.235839	762.3124711	831.9840556	1003.714684	857.8886103	2864.93711	1183.1228	969.9214548	716.4413655	786.1304282	1891.358457	800.2873262	2381.553498	1832.811664	736.6176187	770.6685558	758.0982909	2374.083748	1522.42904
BIN1	25609.93856	9818.865627	15959.51495	12130.07952	10655.48615	12612.30772	13956.02156	11695.33615	11022.88405	15170.43699	16028.57537	10887.71145	12160.10689	13842.13429	11393.60176	12779.10916	11228.9589	12222.18355	14030.33137	13690.36433	10363.67125	19635.08487	10585.76909	12163.41905	16210.51906	8521.867591	10606.91637	11108.43405	14517.2759	12277.23223	9510.050243	9328.6302	7370.888967	10175.68623	16340.12226	15179.92779	5957.430671	9432.425024	10208.45871	11192.85997	10904.68011	12829.94976	6845.03263	7116.269114	6240.60557	9758.172726	6160.011822	9928.461622	16949.70855
BIN2	3361.874951	3897.779251	4226.642688	3542.596719	2957.084226	2939.627525	2875.486369	2929.890566	5608.07082	4195.927486	3847.769866	4395.286218	4182.114136	2608.810091	2688.709189	5692.891574	2593.173686	3887.66878	4452.402891	5231.261316	3355.178435	3998.757466	3140.099248	3029.950716	2090.519241	1601.947661	3800.431905	2232.218216	1973.412108	3575.703068	1725.084547	7136.109228	1766.461803	3463.104	4900.020174	3673.45343	2711.426605	3445.737801	2824.732251	1604.128604	2114.959101	2828.65979	3859.490358	1977.722095	3795.341872	2411.981758	2245.183301	2632.272764	3056.82361
BIRC2	17546.94403	19806.74733	14650.93065	23439.79364	21369.07784	23612.44	23820.95588	20796.64404	21676.00701	19397.91898	38152.6069	16292.49705	21024.54039	22843.3804	23319.13505	17749.73452	19099.45143	15593.35782	19977.38304	16629.21132	20363.63471	24711.53799	21772.20501	25915.28829	17163.35872	32709.38203	26974.4389	28708.33188	25111.49673	27125.02567	27418.02296	25030.92071	27041.63746	30424.35294	27528.78979	23497.97326	27885.55896	26290.57182	28313.61228	33333.27684	28037.65555	24105.58452	27947.52706	26395.43186	29865.24734	35511.10488	21960.43769	21768.02146	27306.40359
BIRC3	8231.295595	7360.664745	5512.768516	9191.764344	5999.940672	8486.272918	3447.037103	7914.890811	3966.577254	4963.604254	28487.86709	4109.860261	6084.070553	4679.583152	7628.894171	6060.388833	8222.601856	5686.131757	3720.456406	7105.26486	7230.14542	6753.177675	7045.003936	5536.228827	4678.104016	12348.47493	8335.5715	8701.647499	6778.60291	2362.897511	9085.912761	3898.95582	5741.044656	7820.116186	12678.95178	8742.292793	5566.267698	5800.222714	7288.151343	9035.274607	7457.410488	3318.236114	4061.362264	4693.814003	1920.020582	17065.16329	2720.292871	5348.916614	2352.295866
BIRC5	19763.41181	3962.479013	7664.592211	11010.56267	5756.820381	11012.68355	9573.21604	5988.175176	4462.685533	15929.73816	16646.69538	7338.482596	4034.077599	13169.80784	7615.810443	17142.22777	11127.772	18205.67779	5757.698861	23130.29065	12456.28518	12763.64935	14106.6545	2041.65076	23061.27524	3157.875157	2938.727882	2406.063849	2640.424593	6193.818257	3141.05721	11844.70526	8011.690062	8711.454251	15127.30384	4810.020654	14943.72507	3884.507674	4192.700234	8110.381561	5661.694141	2111.010122	8407.862519	11560.17537	5294.431438	10432.25072	8153.314912	13891.99106	10155.3862
BIRC7	3128.975003	2256.515745	2574.00212	2195.805831	1986.557855	3116.370653	2662.635916	3511.887711	4034.477286	2218.000886	2647.744348	2036.36698	3630.211979	3704.719966	3155.839297	1995.980918	4438.617765	2933.46654	2328.139032	3197.918336	2596.116389	2678.012016	2842.232452	1991.343525	1894.702801	1932.835029	2034.372608	2277.871245	2306.724446	2193.465481	2209.541797	1930.656251	1873.734533	1945.495277	2057.008054	2351.413685	2364.740085	2084.83128	1865.092293	3262.129339	2208.211409	2628.343251	2375.291018	1974.67239	2187.768347	2224.863729	2207.540055	3042.030735	2721.72837
BLK	991.2253786	744.1184702	739.0889813	760.7649955	715.6624807	910.8687561	728.6751582	929.5850648	810.0119204	713.3253815	694.2643751	915.4657067	769.3619371	823.0051751	915.8052348	978.3588693	742.7322859	1284.743045	842.0061314	797.6993895	887.3366947	904.2952792	1236.835359	898.6233329	999.9784946	718.6647485	690.1576651	765.307315	1024.183653	850.1084553	842.5305846	1101.796478	876.9458458	871.9103416	1062.435748	1145.610438	897.6879504	1000.397547	866.1822268	1004.020508	1032.770557	1300.454098	1039.592292	761.6210903	857.6702954	822.4381369	1583.238227	766.9093296	1890.855539
BLM	8566.417649	10149.02256	13539.26451	6721.713486	4395.835878	4645.134702	4075.686745	5854.515498	14360.53726	11690.28461	9139.95913	11582.45613	10457.67275	8578.971738	9888.730624	17023.60711	4841.727886	12967.33933	10184.71607	12884.49127	4245.704696	14874.9834	3388.299194	8922.339283	4660.708528	5918.803625	8706.631955	3000.014312	3839.685907	10976.13819	5806.696084	13864.8348	3236.887536	6067.614177	12876.21067	2729.649882	8140.16567	8882.138588	5820.529413	4433.525574	6262.32422	6733.921631	5079.321761	5008.720444	6653.207908	3773.893285	5331.508392	8479.388342	4889.43884
BLMH	4128.757134	3696.086077	2857.19833	2080.317526	2253.712682	3053.17784	3769.553183	7124.689947	8525.459623	3925.481819	4056.732776	2840.077988	3214.381468	2174.401537	3617.906372	3189.461631	1338.779863	4570.046762	5909.618139	2973.109656	3183.0933	1524.920251	4029.130248	14947.89658	2394.264846	2393.285871	1670.287006	2025.169733	1620.8128	1865.458881	3824.760354	2513.6634	2569.886265	3523.875165	2661.569577	3347.108332	3282.390305	5712.284881	1530.647316	1351.202577	2009.736829	2978.29635	3461.642675	3436.612527	3317.473302	2288.44481	2414.917001	3724.748309	8205.24531
BLNK	5583.231239	4239.087012	5637.257617	3491.077548	3360.664198	5404.875031	3435.44816	6628.427435	8225.769964	4774.885441	5374.404298	3134.854147	4009.52969	4067.530675	4350.577283	4398.217128	6668.929089	3434.218183	9565.707071	5683.131352	4633.500396	4482.419485	5782.836697	2359.347323	1527.145475	6434.906695	6014.544705	7850.372421	9451.485544	2018.169438	8527.271536	9836.319795	8039.089777	7798.698265	5105.380816	8884.211009	7774.928757	15828.60798	8957.187525	5037.523525	5907.556523	4392.578092	6716.049563	7778.505118	3356.613608	6980.434082	8208.672936	4299.765691	5254.840398
BLOC1S1	6914.263199	6863.877396	8899.244344	7150.003447	6714.901561	4602.100807	3595.057877	3984.0842	8100.837543	5858.685688	5644.726821	7143.893697	6864.657993	6748.396792	4360.836324	6254.547633	7384.135712	6050.97645	8937.188702	4191.19796	5493.75124	9033.755874	8425.849783	6433.452266	5603.60998	4697.376617	4748.565073	7016.319358	7420.898712	6469.170089	7493.07271	6863.351602	5013.471033	5956.504372	4865.314595	1171.281817	6496.516102	4876.70908	5181.231466	6267.671135	2941.901919	3995.081447	5281.479421	5757.630607	4253.623328	5893.608853	3193.666859	2924.675285	6377.750603
BLR1	721.4837413	827.0508733	1149.227942	700.6166194	703.3053267	933.1251599	737.6845294	764.545794	1099.95266	956.5363194	886.6565733	997.624185	758.8805997	970.7621255	785.5844724	1133.342052	1043.127665	1106.547624	910.981784	978.7046401	723.3101416	1103.067204	1041.550735	866.0063591	925.3289815	963.0595304	1021.960475	641.3468159	784.4551297	3155.249548	725.9980488	2013.326308	983.392421	950.1165091	1267.911892	1544.540464	773.6979833	1005.028137	829.4015946	745.9770555	1159.899012	789.5778809	1014.787843	1445.907362	675.6713998	887.3960796	1435.399464	849.116892	1428.321926
BLVRA	7597.660904	3129.468076	6065.179374	2696.220113	3270.638548	4315.714566	6607.017615	3781.195409	1123.775956	2546.44137	5016.48712	3796.580861	6591.185546	4694.735569	3321.416491	5881.291897	3651.47711	2605.948976	4022.877999	5254.541735	5368.096915	3788.471692	3817.793894	1352.758782	4191.127818	3686.395304	3497.675621	4958.2565	4517.027856	1865.458881	1457.758511	3701.094775	2857.616424	5346.918051	3832.318927	1877.45328	3054.260896	1842.955099	1691.056224	3347.031755	2766.491006	692.5896867	2742.600192	4172.625191	3048.581413	2784.591648	1673.194877	4238.475885	645.0898009
BLVRB	17758.51108	19452.59847	26773.68869	21738.35176	9431.793162	17372.29935	10752.4873	22970.97462	23550.01793	14977.37946	18534.09624	19690.35844	22824.72017	22908.64291	9191.292104	10784.61031	26452.92959	17129.42125	18718.91601	22423.58413	9307.080989	14603.67436	17644.62817	15490.65429	7590.059572	22678.06456	36182.51868	27846.61782	26647.59081	21644.27765	28523.83961	23845.63932	24085.35021	28509.91733	17955.86386	26386.96598	18411.70882	14554.74375	24904.38521	29989.27856	25219.03024	26237.69728	22122.95623	19412.36146	29707.40348	28442.80377	30272.42537	13713.28536	25669.33456
BMI1	6142.935381	6097.432663	6453.358384	5030.760971	7870.76695	6530.896039	8144.740883	6083.405909	2345.554576	4109.964328	4382.028227	6280.282873	5783.162555	5961.035217	6619.899985	7205.984641	13098.29861	2860.012132	4719.619643	5794.180186	4481.225251	9316.455063	5998.328033	3198.506457	9021.830641	11781.78917	15742.30977	12073.74004	13748.0385	14699.99107	19078.87227	14283.54053	16194.69521	11474.76806	14550.68768	14085.13671	11105.09148	15247.41089	13416.43293	12994.6586	9519.239986	13582.02423	14314.59153	14107.99375	12282.3929	15072.27163	12451.73313	16226.07807	17193.98292
BMP1	11316.62527	16010.59791	17136.85431	13779.73468	10655.48615	15225.47942	7498.462294	13978.12817	16390.50742	11607.60875	12772.25331	17628.51756	15391.67173	14076.45705	12223.31595	9741.526224	13895.52668	13030.2423	18440.91787	10210.83438	11289.9409	17540.084	11047.04183	13153.45759	13974.22988	7045.113963	12056.21862	7624.503374	13678.20774	10271.87363	11130.3495	10593.45371	10215.53847	7385.671264	10039.92777	10704.51426	9328.818223	4652.260823	9001.906652	9035.274607	9746.994551	24595.06329	17245.06776	9058.606759	11522.21911	10447.61346	6631.951012	10048.61744	10852.96434
BMP2	1502.412073	1517.680443	993.129256	1345.574433	1672.520338	2776.671072	4158.714168	1964.174644	1052.313704	2801.925257	2098.328761	1014.65096	1489.268574	1783.896608	1101.434051	1400.89806	2370.493927	1133.751679	1033.936123	5179.836293	3943.484657	1352.771933	2228.206339	1465.046537	1750.011658	1827.238029	1154.87972	5506.128245	1202.320877	1585.715915	1500.051179	1054.963824	3819.591157	5698.019145	1468.44541	1412.537336	1084.139504	1072.525701	1451.256449	3899.799597	2534.094438	824.4063943	1351.894284	1617.244265	1068.466931	1838.785873	3130.72711	1052.32321	1111.047679
BMP2K	3722.64957	5283.62319	3857.058543	4806.15325	4724.754401	3770.069428	3576.773642	4398.004066	2654.383398	4029.523467	4515.188449	3906.153284	4829.102967	3022.389731	5055.940712	6315.316381	4054.022227	4555.925418	2250.186691	5468.046111	4881.905916	2299.460563	4784.486392	2854.68635	4929.990367	6595.059644	5640.109112	1863.668393	3676.003317	5293.678008	2517.084227	3133.891828	3098.568372	3034.211446	7782.388941	3770.485325	6970.140809	3808.773631	4485.645702	3485.060477	5110.691187	7877.488825	3467.7138	3182.090549	4004.774514	6644.846242	4423.204824	4532.920295	6349.436538
BMP4	1534.8364	2159.179947	1192.228515	2595.14103	1862.982257	3281.91867	5869.312121	3475.061049	2204.263358	2436.772416	2336.7242	2677.833338	9903.702696	4380.025292	3311.482011	1831.642586	2289.01821	1915.532732	3348.689637	2959.597976	3720.632662	1328.291494	4078.124854	2627.086626	4588.261973	4304.855572	3242.981778	2133.264657	4346.457969	8053.692649	11109.23978	2920.023917	2710.888845	3429.943528	1563.439115	1947.245293	1885.531251	4396.048787	6205.313366	2236.149055	1144.546433	2101.922492	11691.2995	4150.182394	3140.211284	4260.797018	3088.146868	14052.99419	2156.788815
BMP5	976.1388391	9183.997888	5417.687887	3130.588716	4332.76162	9488.981783	1163.762798	4949.585378	3356.435224	2894.889373	1941.258015	2994.91914	1805.949088	2548.625903	5884.912015	1244.496347	3206.843478	3560.605765	7540.444509	1043.833598	2877.390069	878.3839899	3884.454004	11525.74773	10210.26306	2791.390586	995.3905992	2294.514159	2125.005211	2350.189746	3607.654752	897.7895443	2064.596091	3618.986702	2746.282251	13809.37853	3303.498505	742.6204971	7236.326297	1365.382668	2025.035115	1639.154748	854.0192689	730.719967	1938.745848	1075.55401	3053.99851	1035.311397	863.7676406
BMP6	765.1439545	1231.650976	984.2872013	1095.692145	1963.566584	1534.715715	1406.615322	1325.854769	1047.732796	1208.277965	769.7077308	1321.681323	880.8507455	1053.436842	1177.490424	1456.740286	741.8473013	663.9843372	761.0345454	1070.611846	2504.837696	1163.524992	1638.587235	1512.78723	1023.043785	1092.271323	1215.825553	1078.299166	779.2500203	708.1962732	1219.846651	699.759323	1639.437154	1174.716787	770.3791466	939.9618324	751.1798026	759.9142667	1414.938431	640.2063774	971.3056288	811.3077825	1904.805129	719.2659622	748.2017884	1038.334869	947.0010653	1794.364866	1003.860627
BMP7	720.8678011	815.2259543	844.245935	797.3228282	782.6345862	729.6640485	785.4181098	1948.670066	1317.555244	807.7881508	626.7530598	836.1626511	696.6091148	838.8460798	1292.592617	1496.1287	925.7007178	659.1268062	824.3833753	780.5551891	679.1500501	859.3714329	768.8342672	708.9793846	738.4114937	686.2386603	690.5967315	703.8875146	912.6734958	795.3036416	959.0912979	979.6780329	769.3709668	872.0498681	904.6375466	714.2438823	1119.702336	1259.144871	676.0215219	877.6734232	722.5547275	1153.224278	1045.912233	757.0900939	656.9953612	682.4829531	775.1773178	856.7554452	1245.612178
BMP8A	1087.40894	1482.882434	978.8922413	1444.543	1144.355407	1009.111757	1152.8407	920.5866228	1773.767543	1204.427758	1300.93285	1932.95412	1605.732368	948.6263067	738.5566915	1109.618195	1099.779938	1436.64415	1070.944023	1032.730232	5603.215134	1094.519747	1127.363457	1561.709482	9178.359661	985.7110022	1138.199666	1474.667502	1507.123082	1186.25356	1415.065318	1222.023506	1026.091672	1218.319846	1637.711574	1779.956028	1704.759565	1495.324946	1380.615975	1200.492335	1174.675905	1449.737431	1464.805495	1143.604427	1091.963477	1257.275267	962.9331745	1075.491788	1920.453399
BMPER	629.5404004	1001.987294	564.8370607	644.7084396	1174.317224	939.6553925	617.6648579	954.2689142	667.0355469	716.3308927	552.8300991	588.5129102	591.212543	491.1016436	532.2304392	611.807307	592.5722464	730.7694313	1250.910301	532.3215862	552.0566465	1073.308455	647.1472021	947.4585864	1195.592306	517.5465064	593.3188342	499.4836193	1304.121061	697.2740301	634.142674	961.841878	717.0361334	713.0514548	831.5356798	841.0682798	755.4721703	834.7709538	1185.573878	663.4232294	642.7449368	715.5974626	819.7857214	641.0389812	772.436281	789.8069269	674.2744425	704.9519882	773.4171159
BMPR1A	4068.245789	3166.705428	3190.983199	3379.23133	4807.301139	4346.620216	4441.162065	2699.741184	1430.203147	3277.169313	5044.551064	2598.148026	4112.346909	1423.277734	5190.181829	1368.528966	5113.542744	1387.776761	1779.900252	2679.070954	3934.581402	2575.751698	2648.870947	3807.855582	4742.090006	2968.284118	2675.277625	4211.400056	1584.555032	2626.982554	3011.340576	2183.826074	4381.792142	3723.086872	3776.061401	1623.046815	2711.426605	2889.114648	2268.496389	2594.274154	2225.676172	2001.737836	3136.309836	6103.278221	1472.524779	2884.207544	4949.898873	4223.784063	2569.124297
BMPR1B	1572.21853	2200.44258	2276.773372	2627.22762	2327.056705	1359.038559	2299.296267	1095.284124	774.0369139	1297.946762	1649.19499	2366.229941	1154.283212	3685.421067	2651.187151	1153.215063	860.2457721	801.7340578	2528.222629	1998.703693	2695.292901	781.3779712	1634.889248	3679.563328	2201.941054	672.2730021	2714.723867	2500.396357	852.037604	2262.84155	984.8751387	3853.974845	874.0862655	1005.808929	5598.650014	846.7467484	1234.878649	2529.844632	1641.240833	1711.238254	1583.899054	1239.332327	922.549365	2319.480863	1240.13254	3222.795473	1349.740428	2588.338615	902.533192
BMPR2	4380.707006	3100.341948	3938.954753	2429.767332	3439.121777	4527.960425	4389.839369	4603.725707	2866.321443	4226.402298	3948.519515	3332.585819	4201.077618	4340.991558	4800.10391	4938.175237	5082.921407	1937.590606	5772.868076	4364.204495	2660.237592	2350.550114	5079.722681	3389.385253	618.6883606	3807.216157	2453.272624	705.629825	6329.10115	4254.866004	2830.661276	4518.387657	5972.839344	2099.019301	854.4146058	3861.824983	674.9486759	707.0793975	3079.311574	3262.129339	3305.147071	7002.765828	4865.689107	5808.442392	3991.995504	5920.265875	7081.515893	6179.901794	829.6976599
BMS1	7322.723579	7274.264888	7615.110772	6660.443552	5860.956198	6964.326169	6580.869221	5415.079285	7708.083953	9819.827553	7948.217478	7699.626643	8541.959172	10273.41024	10213.73632	8557.218131	8766.663573	9475.227215	7637.831731	12005.45432	7530.097098	6289.497646	8248.261334	6302.505807	11357.14788	8123.729717	6572.765275	4879.75953	11431.48406	8415.380095	5777.051168	5413.392681	6764.228675	5873.918404	3144.536292	8105.048816	12868.26916	8354.336549	7757.590445	7399.678124	6727.195111	3430.549285	5940.171621	6806.161487	8118.918295	5979.135773	8272.830106	7521.337628	6457.554092
BMX	872.7385465	691.1417365	668.0648589	1138.186444	1325.389146	1004.500601	2668.721122	1028.003426	690.8109037	1028.538898	800.3233129	715.9125529	613.7651123	848.8279741	1680.37169	1289.598206	930.3158779	664.8349741	1048.712102	662.3541463	1247.685842	688.2976593	702.7294085	1221.433742	738.4640949	1433.906519	1144.812846	2513.184314	1034.792104	832.1188064	1000.278801	831.8133102	2667.823485	1577.872335	929.5790801	1032.251741	1013.492808	805.791771	810.5799887	1078.837586	791.2593456	2530.002138	2661.743951	1585.591284	1087.28464	1753.994081	1485.454091	1139.191053	1008.820612
BNIP3	22639.73331	13050.07664	13775.92552	13155.79951	11746.26816	13749.54923	22856.53543	14036.33139	11978.73109	12173.60977	16531.74168	16890.15334	15734.75396	14845.10379	10495.63932	8077.707216	14547.49969	6747.123804	10480.02042	11616.51686	12237.57494	17004.13761	10857.32512	11107.52427	16210.99318	7766.691551	17382.68753	14648.55588	12523.06503	16500.92312	17894.56892	18509.45646	13228.60873	9953.467642	9751.897084	13997.28899	15439.855	18021.26322	15180.23727	17105.28802	6905.607835	15787.41182	15374.82226	14022.73694	8946.493025	11676.74804	14192.09004	10633.03426	14581.4777
BOP1	8086.920093	9524.685133	11918.97961	10938.0512	19295.12333	10024.50043	8528.043957	9173.032986	7693.872886	10673.91094	15761.70982	8298.756128	10828.13851	11461.39283	22293.97929	7503.713544	8592.917014	11121.04687	10271.51364	11602.83964	11887.89475	15122.87669	10512.17823	5879.672545	8420.584659	11257.09354	12520.29599	13133.76615	11062.16187	10746.35888	9189.126835	5419.301069	6309.20473	12903.59027	11897.23689	13911.72012	22522.54653	8402.134473	9967.537524	13128.24981	12465.29796	16448.87299	10024.56867	9748.441098	5151.442646	8499.413925	5527.097673	7141.05141	9498.937913
BPGM	4990.699924	2602.88081	3494.592257	5360.922443	4225.413272	6585.221138	4376.431873	3645.224675	4634.264078	2101.995945	3193.27074	2251.524293	4628.470046	3652.839537	4129.149317	3809.075934	3069.155013	2547.250958	1282.891867	4529.339807	5205.679562	3743.68209	3290.78684	4103.768517	4313.101279	7128.332981	8966.697181	8446.824656	10264.02591	6282.424433	4750.107292	7729.981194	6183.36913	3790.0386	6654.722625	10111.71625	7349.95155	8069.476511	6688.419595	6907.81992	10189.08132	4251.303642	6368.947822	9058.606759	6652.293818	10447.61346	8711.630138	7180.614883	4012.557072
BPHL	6480.168016	10968.20841	11237.14065	10377.00595	7150.063073	6402.115595	8354.891813	8349.552491	11674.10341	10199.87164	6021.547383	10336.57506	10026.96372	9755.387328	9239.989158	12998.22016	6080.260895	9984.098701	11421.81437	8978.121799	6287.143509	10164.73687	4863.695445	9423.283304	6759.017719	6111.55956	8398.984421	5914.486431	7246.139303	7579.7698	7443.941711	12616.61669	4578.994448	5331.977578	8396.871735	6116.21665	9026.098793	8850.508828	6904.626173	7429.573953	5393.754646	10012.45379	7525.229454	7424.687487	10077.05344	4149.442339	6279.447461	6546.722307	11665.7917
BPI	1330.760232	1818.815103	1428.889371	1080.224121	989.8836099	1082.762027	1490.736277	845.485429	1297.920257	1215.973794	940.1331231	1567.31425	1291.133442	1068.552761	1026.021745	1181.952017	1446.647125	1686.723574	986.3810936	1909.336745	1034.030701	1688.161534	1381.084879	780.2212707	1357.759773	1253.131986	2277.423608	1369.348853	1513.34588	3265.752042	3674.788562	1597.864555	2801.023706	1523.761217	1475.79405	1966.217474	2347.599928	1009.925009	1610.390244	1629.441041	1069.964742	2290.292692	2067.096487	1230.821195	894.3380494	1267.442332	1280.367503	1095.752574	1921.988416
BPTF	12228.61636	9848.252419	8997.16857	12553.60761	12310.5658	10009.24817	11226.5006	9136.239995	9331.75204	11416.50266	10227.38494	9601.234457	10066.37325	9090.294416	12349.08081	10267.16026	7814.458297	8870.329478	7486.632497	11761.558	10906.3732	10604.67527	10844.47375	9217.808225	6385.739246	7766.691551	6458.847572	7688.518821	8115.791801	8037.267155	6212.455271	10660.79205	7287.298054	11541.42732	9413.526669	6378.949849	7162.047161	6776.370653	7085.813557	5608.032375	9224.341323	4100.048156	6317.461436	7273.84213	6509.598961	6466.046156	9429.638551	10633.03426	4504.945156
BRAF	7006.493474	5046.151498	8723.449413	7946.85521	6195.364945	9787.562337	11554.08896	8239.940744	7693.872886	10965.89858	6068.976699	4936.098422	12115.27687	6831.439188	7413.835769	6266.707244	9164.087113	4042.765947	10720.25478	7748.045021	3761.196211	6265.62352	9229.560926	6848.972284	5671.814015	6394.238133	5720.171479	8617.287046	9820.964491	6955.23356	8190.439523	4044.345609	6199.668627	5813.783265	8809.058841	9205.941351	7020.288884	9654.970359	5196.102636	6254.537753	5816.058911	5527.635277	6475.421193	8483.903662	7879.507711	7263.601319	7345.365818	6148.996139	5234.846531
BRCA1	8062.08813	1854.980207	1714.578915	7397.604602	4841.351338	4298.28405	5179.593522	2914.768053	2410.315911	4228.050833	7731.73237	3422.193913	5195.418327	4634.52888	5222.780243	8291.623754	5672.31709	7133.279658	3413.690987	10060.49881	5959.074099	4311.672553	6894.307128	2774.618495	2015.056817	3243.395033	3887.553889	5030.498674	2226.42109	3441.459097	1053.870828	6512.609197	3639.40246	5930.785456	4227.406337	1918.97351	2999.153652	2148.727219	4615.781133	6214.652012	3910.361883	1086.170417	3731.481921	6213.536234	4264.108935	3904.569417	6182.552797	8518.383418	4202.637538
BRCA2	7860.828685	11175.59489	10952.06853	5625.590363	2516.997645	3709.068793	2994.868984	5900.325083	20694.50909	10050.93377	5113.569941	11940.17754	10686.06489	8578.971738	9343.871811	21553.59434	5099.854197	14663.15066	11532.56802	12461.02852	3331.016461	17846.99474	2610.980687	10213.41818	3998.917717	8695.528411	14717.43004	3035.681164	5965.462774	15779.56231	6914.373018	25223.35884	4325.766154	6005.813984	21894.35016	1015.181454	10275.4813	13865.85932	7007.538471	4579.597235	6362.972936	8852.089217	7990.35316	1692.941522	8967.599927	2759.552958	3443.433562	8778.767289	6993.807108
BRD2	12228.61636	11663.5943	16074.07347	14426.46507	11091.81807	11946.74501	12243.74418	26823.38489	30989.21042	14374.59201	14294.02684	10461.85711	9258.502416	11356.0724	11620.22393	8833.177583	8177.775178	27539.13509	26211.52508	13836.59087	7759.184926	15970.30434	9910.532538	32139.79725	6552.754437	7841.552665	9986.936105	12493.16734	14366.57863	6672.449718	14853.04681	16501.67306	11334.06103	13182.08869	17668.93958	17449.29837	20029.2561	29998.86978	12812.07179	10647.52949	10891.11238	19598.13187	17093.20399	6815.727119	15630.27658	7111.114633	8888.13626	10517.49196	21649.84941
BRD3	10468.80698	5807.678759	12906.92055	9037.778367	8370.147979	8709.406879	13007.35982	9868.429106	11592.23031	9639.275315	8472.847912	5212.965932	8415.714769	9673.257393	12627.21606	6613.174502	11096.48589	10506.05571	10997.34463	8476.411253	3674.74095	11310.44526	9849.813771	7494.723066	6627.42642	9390.861436	9304.242563	11229.60211	11880.95293	10877.86362	14806.03889	4798.565228	10221.52456	8131.687477	7756.497829	7641.176268	13357.2498	7267.430848	10351.93362	10448.62889	9027.336423	12767.7307	12569.06684	10167.74639	11231.7239	9165.122791	8884.751826	10206.49051	16577.98024
BRD8	6670.539738	7124.436946	3788.641095	7512.930654	6968.476652	10344.03908	6847.419177	8383.334916	5418.198968	7449.746407	6739.49654	7478.1932	8595.250081	8080.522967	10667.36666	11176.38969	8287.517732	7186.316442	9441.816826	9195.129574	11417.79631	6437.248213	11244.42175	9134.80608	12311.40077	14393.50554	12666.0912	12733.09651	11770.85551	13243.1647	11488.25898	16323.0029	17731.01919	18265.27702	11799.64671	11915.75298	12331.86183	15181.80327	16749.08246	13158.68164	16467.63869	6168.534273	7572.378215	15728.29711	16181.61168	15091.11618	22451.08263	22231.60762	8702.895269
BRDG1	3716.567691	4335.129692	4540.330322	3109.972009	2960.877214	2746.97166	2472.051391	3599.806392	4763.92565	4927.808219	3271.896911	3888.650129	3712.283862	2764.271525	2076.857144	6288.733754	2856.903032	3575.683088	2800.574591	3520.413469	2669.24853	5242.558446	2911.832115	3061.578779	1416.517424	1986.938192	4617.60073	1051.177115	1392.279522	3723.270556	2341.927045	7410.431379	2781.392473	6104.760948	5508.415616	1155.88867	1788.405111	4399.118544	2824.732251	2087.530903	2123.299175	3412.79687	1273.452472	1099.584527	2730.810207	3200.330459	1669.202753	3158.265583	4977.844543
BRE	7344.359654	11851.83727	6763.652749	7467.167736	10425.42319	8167.731909	7917.580441	6746.195631	6681.454305	9390.9197	9457.174824	8477.176152	8793.744047	8948.301841	9302.404916	8149.041247	16361.84926	5438.115005	7691.109086	8012.795104	8668.594436	8473.2838	8696.50435	6820.339315	15865.80901	17205.87492	18547.60646	14425.12091	17234.19882	14933.57511	10349.07147	19869.31589	15554.48649	14349.37667	18517.25756	13489.17683	20262.54592	12762.10278	18018.19865	16727.44708	25624.45636	10560.27351	8682.227651	16920.6994	15745.12132	13064.5755	15556.13379	18107.94108	10580.05203
BRF1	3015.373427	3135.327724	4438.65744	3254.046453	1979.627923	3321.923307	3996.282725	3239.117945	5408.428281	2817.013803	2325.433551	2529.569969	3669.557216	3075.134938	2243.820605	3583.223622	4825.784598	4028.892234	5715.299817	3152.121278	4738.015218	2979.384393	2417.387637	3056.107137	3673.676	3198.383197	2840.801537	4990.313947	5570.964756	3390.712559	5037.622413	4760.896681	3134.230728	2198.778352	1070.88951	4416.136599	7265.402528	4774.490906	2245.669553	5928.544305	2792.058886	6086.125392	3744.239363	6192.69426	3923.080134	3726.920112	6027.959593	5819.036909	7453.928211
BRP44	12681.74635	11278.71595	4016.75677	12962.99634	13918.52952	11347.21479	11952.42165	6782.604136	6001.996538	8697.884273	15834.89197	10767.70982	11623.14207	8821.646642	14914.12699	8505.258798	8921.192666	7707.79812	7857.805284	12869.84187	17484.02586	16246.12683	12528.64524	8103.143227	14086.417	21067.65091	23029.04325	19999.07025	16713.67868	18995.14186	18956.8912	21690.89482	22786.54113	15669.7654	8911.80102	6290.33956	30440.56452	21456.14406	19456.13145	21652.39224	16820.18248	16251.56416	13999.45253	28809.85191	19816.28286	24460.65261	24174.5507	17410.78068	16365.48559
BRPF1	988.3384003	1044.206895	1001.096034	1133.76227	926.3786067	1042.492681	1588.019166	1020.086608	570.7650115	1402.464997	1030.21885	870.0350145	1056.522533	779.8892874	1038.245005	1045.414476	1057.612179	815.2335618	866.5647013	1514.774857	1462.755581	719.2520315	1789.074265	960.6252935	1593.344649	1694.705369	837.1469061	1407.936478	2613.611546	1120.47248	2499.037947	452.947335	2118.796038	1691.832203	1614.116751	659.97451	754.4473292	2672.599723	1027.337028	1410.443944	1637.55764	765.0963281	2108.614995	1593.99438	1816.217681	1675.95699	1555.298042	1009.793279	1867.481493
BSG	44037.55218	40257.9576	47670.42687	43945.45526	47009.90058	44472.98606	44940.22868	44560.78125	44067.80581	42833.99636	48618.27206	36834.69038	44509.75264	47904.62531	47928.93131	46405.26567	42693.3426	48677.84947	41644.99716	45815.57354	22021.74444	42152.68809	48819.16891	41855.103	35049.64474	45727.4127	46552.90887	47224.2889	47235.61225	44701.88842	46392.52864	40865.34154	44546.65907	49500.17907	51822.82543	49600.26536	48681.92666	45910.54907	50448.46239	46848.754	46835.39057	49557.62624	48450.60238	49551.77803	47230.1501	54472.66951	50685.3744	53021.06947	50197.08667
BST1	1122.832401	2473.125457	1252.19767	1554.230103	2045.58376	1298.035229	1907.433539	1779.612999	2402.699915	1064.28491	2562.985867	2304.130114	2059.961439	2222.941422	1834.340756	2074.250163	2115.374447	1250.181532	2167.847778	2446.327526	1814.894725	2895.057017	2399.729604	2288.734555	3067.435851	2760.547742	2355.076456	2250.957675	2978.162852	1422.179303	2094.868351	4503.387966	3190.393877	5311.473328	5460.89788	3882.608394	3062.86108	3372.763193	4948.753943	2150.31052	4464.914894	3177.431587	3120.697005	4303.173813	3138.416932	2677.632881	2787.486215	6636.202337	793.8129234
BST2	24414.89363	22696.21013	22871.75582	11649.46169	17294.60515	14211.2949	6072.202119	20963.51042	16858.46239	15294.32416	17319.94705	19254.37968	21100.85833	15781.94841	12258.23859	18361.59318	15131.20279	19353.72497	20936.0982	29417.57264	12326.09317	14595.48722	13597.2345	18244.63027	15033.92437	14780.25942	23519.30937	18761.02716	19569.55825	21701.54722	22324.58756	16196.23225	21268.37515	11300.00431	18015.42276	19771.85529	9352.271323	18362.20644	21643.7521	23856.58632	19214.38827	13547.41611	15283.86115	18716.57361	15388.9756	18472.72917	20582.87209	16063.6721	15478.54887
BTBD3	6676.777234	3535.392597	3471.273754	5204.478268	4884.164118	5626.353594	6010.252377	2596.41376	3591.994422	5232.604108	4616.58609	4996.450445	5450.353762	3010.128428	7815.566489	4050.304346	3981.638812	2983.348803	3064.860488	6765.760353	5191.143977	5504.886336	4945.269275	2744.738245	4737.040522	3854.634089	3828.098061	4518.249811	3475.245055	3965.218435	3754.208715	8233.760531	4554.852412	2594.819643	4088.529763	1964.979711	4079.718814	1414.069766	5526.678804	3909.801045	4018.5823	4293.832211	5838.902574	6001.858503	2385.437868	2922.358301	5488.603288	6077.164953	613.5446294
BTC	2801.219612	3012.277962	1817.04582	1738.727385	3372.018363	4065.297301	3005.822773	3842.435002	1088.54968	1755.881618	3159.160283	2178.080031	2351.320876	2387.007863	2722.998965	3068.363392	3159.138786	905.4002227	1756.377893	2815.084217	4041.404035	3443.059304	4294.4828	3171.088005	4554.440462	1557.691823	2765.063019	2661.004701	1051.273349	1525.467724	5708.473428	4283.614725	4875.579418	2862.295086	2695.244191	4604.029549	4215.668219	3320.235819	2301.14603	3612.981303	3949.189254	1225.322501	872.6769994	3845.472877	4210.536053	7868.035123	4207.431796	1012.241801	1168.134484
BTD	11530.45493	16102.28001	14175.36677	13951.5231	15467.98835	13612.96793	14056.89947	14151.96275	16491.628	13792.0308	12586.73224	14436.17148	19177.32299	14666.90919	10779.00667	12467.93197	15732.42231	13128.12602	11221.56462	15139.18582	10496.19287	15386.9216	17565.75559	14447.89022	11782.54756	10284.37301	12717.0014	15229.10443	12834.8024	11122.78419	14314.7787	15964.67797	10129.12021	14420.47568	3486.514966	10779.15789	11482.06671	9920.132283	8475.338892	10476.55904	7457.410488	13609.62012	12907.08927	13219.71572	11983.34189	11254.4424	13053.93702	7085.157823	12497.61942
BTF3	4361.764972	4580.23013	6084.494981	6721.713486	5485.708628	5919.259002	6078.693523	7723.552782	7732.187643	7220.1702	7997.364575	5260.036463	5896.41524	6012.948194	8507.90174	7935.919369	7119.177452	5890.529722	5535.481401	6815.085197	7115.060879	6648.740087	10494.09934	6149.721603	4528.470602	6169.15484	5743.860358	11259.04031	7273.025682	6237.131203	10200.5703	8302.743858	8286.319415	8310.471092	6795.131868	12983.55391	10011.21399	5973.619131	8410.643363	9790.520333	8003.194213	10474.25687	11681.41375	8766.542268	7349.120503	6047.623811	8486.138458	10210.10086	6171.204261
BTG1	17177.18925	13882.35448	19877.63726	16438.33885	19559.84938	15992.60804	20224.21032	15103.10916	11709.97105	19330.17197	17117.92778	12655.59041	11215.93061	15565.68806	19577.44549	18858.86794	23841.40787	15096.89281	15135.51864	19198.21102	18541.87028	20494.429	24292.13164	12953.25217	30532.11329	24379.87451	14110.35084	16571.71822	7446.632061	13911.59239	17937.18266	10237.99794	18489.90218	20609.29196	22390.21361	16055.75933	22318.8826	20661.6057	16579.8113	18172.51563	18964.92607	14302.32518	9830.742929	18655.62001	17212.84826	18948.50163	20506.79889	15562.53768	12026.74998
BTG2	13847.14244	6956.087929	23870.95293	8955.9776	6892.68373	7753.303212	12754.75351	10051.92708	20147.77645	10965.89858	6543.755771	4726.864392	9117.396601	11605.51915	12902.3077	13817.67194	9909.155151	9481.506943	10360.2802	18289.33109	2870.460367	6390.500624	13858.2302	10847.97301	3197.033166	29995.75187	7804.4829	18586.38095	4918.781196	11361.1433	13841.97449	10836.74549	17619.62718	32168.47376	33777.72025	25151.68584	24546.30368	12805.75631	15363.43309	6839.893353	26213.20144	12211.2201	23346.52852	12896.6657	14595.83461	16247.45002	7954.074456	17330.95544	11249.99654
BTG3	35456.9369	21709.04257	24572.39623	28574.09678	20583.75065	24061.95414	37604.83821	22381.48788	25744.07434	23046.05955	29042.21923	24000.51602	31832.01443	27415.06392	26617.35534	23602.86345	27608.08684	26796.9231	19508.61549	25667.68141	18915.10706	29184.60636	26321.52079	21026.82265	21971.61762	23981.68266	28727.6235	12170.21239	15634.83966	18801.08652	19873.63589	29358.88781	18440.97827	24248.11143	28373.81763	16275.98854	35567.21058	28233.08247	18897.26489	23227.07988	23736.33263	21906.48689	22542.26356	22493.18255	23434.12593	22442.76543	29316.30468	26193.61777	25263.57753
BTK	913.8395487	777.3966417	916.7405424	968.0434429	1135.863016	1293.414889	1081.688109	893.6713598	822.6836487	1071.896618	855.064908	964.3827974	952.8464676	1020.385417	997.7681176	1311.73169	915.8962143	1004.156854	1069.395065	1191.687468	1076.006737	774.5282306	875.3687102	1044.817311	1201.411646	842.0511647	812.2278926	961.2729787	873.8922807	1000.16304	822.7501194	1537.045929	1011.66823	1159.08376	854.6841447	1059.057643	909.6220029	929.0942824	961.9322961	1031.8644	1081.615122	946.3629774	1058.309103	1022.83138	1116.079459	800.8567259	1173.422629	1144.305696	2124.802823
BTN1A1	655.1268561	687.4416984	595.2215009	648.3459768	661.9154614	605.1211534	640.4507845	1290.001008	1123.775956	630.9708411	704.0158821	723.2690528	728.8255437	683.4968815	613.1879134	559.7252951	793.2954435	611.0633985	622.3649753	713.3613015	618.8135701	892.5420403	649.2480583	1148.92382	584.964425	678.3799015	776.3333851	750.2951563	827.1605363	643.7888178	897.9875486	642.3025316	691.6516845	676.8166063	904.6375466	784.6627734	1076.248552	800.5250435	637.2035985	728.9667336	753.2324611	863.0724961	807.5898341	641.7086342	778.0054669	680.5153938	764.577103	581.2121655	683.6630567
BTN2A1	16227.85825	13996.24886	21060.39763	20076.4637	14862.03718	16984.83479	17587.97249	16984.90047	23475.09994	19697.41613	17051.38289	10645.78662	18774.04519	13773.80663	17033.84656	21933.9205	15238.46642	16243.97868	23690.35786	22861.34716	4277.544615	13345.47874	15136.47814	9430.238841	6726.895975	19386.63087	16259.57848	19579.08447	21273.71857	14799.18822	18717.7931	17623.56273	18220.23309	24063.35812	28407.95334	20727.76714	18411.70882	18092.43409	23075.56468	21590.70929	25662.21066	23715.14032	25687.52637	17167.04069	19068.84396	17751.13873	19999.71302	22518.29083	15237.35282
BTN2A2	1105.817085	1026.105538	1383.117179	1018.779515	961.0341219	769.9520913	1263.61277	1571.571119	1549.706193	997.459234	1122.663572	1246.235417	1022.355619	2132.595682	1062.924582	1362.058176	904.9298111	1967.127508	1705.77936	1403.436095	1050.927827	1284.942924	1068.842385	1004.112819	1504.010894	1408.424967	4064.443908	1548.646158	1729.149691	1506.929182	1921.221218	1950.019094	1161.265021	2676.759733	2302.410783	1904.965435	2451.134786	1655.974199	1622.477886	1497.558025	1276.656769	2149.502755	1424.43051	1293.365173	1352.055769	1494.412065	1638.046207	1711.452319	3419.964936
BTN3A1	4719.606039	3268.953948	5523.100866	8058.422589	5533.016434	7636.367161	4800.693416	7815.098119	3824.365861	4369.510282	4244.003079	3769.201513	4854.556471	4127.465757	4673.727503	1471.217242	7458.784496	2534.77953	5719.227228	6066.908551	5959.552342	2696.499803	4328.364959	3580.191013	3917.919017	4288.971083	2549.828766	5937.804889	3695.357129	1898.786361	7735.607169	1582.303763	6924.404207	8729.833918	4777.856562	6296.825747	1023.766446	1347.037017	5371.574234	6364.505896	6691.706804	9182.249448	6355.00778	5397.186102	5289.651714	5445.714826	4562.297059	4302.526856	1563.559262
BTN3A2	7457.225639	5346.689422	6008.010825	8714.053752	6374.731554	6158.371322	5208.419497	7164.734621	4861.510118	7525.107266	5199.548384	6792.470916	6948.125506	7341.081031	6139.972839	7233.046646	8344.312193	3717.753652	8398.872485	10181.27031	5327.920283	4935.037007	4254.030664	3755.238448	5051.28209	11111.49586	7568.020611	7054.27987	7793.857276	5763.112747	10921.91494	9602.155327	6947.92845	8555.412261	13906.05508	7285.466257	9439.796511	8344.252235	10111.1853	8657.222706	8971.688797	7723.229522	10991.02413	6304.933241	11059.82611	8042.021193	7564.248839	7286.3754	3928.403772
BTN3A3	9635.021175	7573.18568	6025.126415	7946.85521	7468.613823	9013.217626	8319.368517	13442.26649	7619.83276	8877.965101	5529.431994	5223.107432	8342.719689	9525.959153	6782.710922	10578.16916	11499.74105	6953.222691	8193.040586	11425.75379	816.3213955	7973.27236	4910.130477	7573.461442	1176.337365	13378.37324	6241.367559	5084.773655	5898.47935	9231.951945	11529.50683	12417.84382	8271.821005	11874.98546	2229.518538	4587.300142	2078.54608	12693.55378	7387.153043	10280.09789	11222.25782	7041.375143	2778.983341	7747.023727	11091.00532	6731.578618	10945.43665	8989.150256	3667.675589
BUB1B	9503.582163	2694.665842	2634.802598	5571.234105	3879.135084	4860.035625	6976.230593	978.0884504	2762.155515	6008.369204	6333.538488	2117.028592	1778.026186	3504.436736	6222.421988	8609.688642	3567.329132	8932.722138	2464.576396	9079.499059	5472.227352	7536.176809	4572.499704	870.7865833	2123.364685	3862.182056	2719.627156	1735.644446	2243.514895	2141.371333	12167.35689	5187.390368	3610.553996	4200.685572	11611.59462	6484.21317	2701.125776	4269.005107	3228.406673	5584.412489	4258.763199	3978.250294	8318.79958	6531.022792	3673.089459	4167.329587	6564.693894	8964.426624	1524.038837
BUB3	9221.680476	7696.163034	7821.61253	9650.103811	11526.5075	11109.32036	20202.1484	9731.658552	5638.792426	8370.204211	15625.27408	6014.837853	7560.13015	8880.942588	11949.23509	3937.475472	9443.517639	6559.115091	4537.454513	11996.78475	11975.44579	3874.631075	8935.72344	7055.434067	13074.86369	11926.7347	7327.90495	10428.59707	11649.94842	7778.047129	8715.954177	3220.036462	10369.50281	9486.014858	1872.004692	10238.5855	5744.257142	11767.00389	10059.1981	9790.520333	6375.344183	5953.499442	11589.26137	9621.873413	5597.806451	8292.115292	13692.71418	11930.66986	8612.856941
BUD31	27687.06522	15184.67007	19017.20666	23901.59833	16728.89611	22415.54287	18573.68898	16461.5246	21212.31779	22796.74557	23457.35718	19381.97105	24031.55404	20693.40201	16800.75067	17465.02539	18746.67664	23528.45926	17695.78896	16749.91407	18615.3524	17653.71556	21550.23983	16589.08542	25106.65045	18623.68816	21075.95571	16213.12546	27185.89682	20209.29676	11858.87595	24057.16203	12162.35487	10863.28707	13906.05508	6764.299472	13442.45849	18787.05891	17816.37379	19584.76994	18183.54359	7053.28396	12516.12667	18542.22743	14057.68193	18598.85724	19084.02079	19440.58934	14750.87214
BYSL	3482.287802	3857.785991	4401.164608	6305.695452	3634.396169	3655.275774	3058.075509	2516.060352	5147.728738	5467.493517	5304.786701	4442.935593	4227.016976	3872.426613	3358.454096	3019.294021	2078.00066	4437.977365	2210.035251	6497.75727	4249.312195	6311.909555	4161.897673	4467.546592	4135.0323	3854.634089	6145.005705	6204.623861	2325.478587	3825.691385	5147.452328	1413.368729	2027.881541	4221.4681	3973.214134	2556.087828	1965.876726	5658.259013	2566.79666	3950.441923	2567.638881	6580.881945	6555.794907	3189.600646	1321.003762	3605.715659	3139.058437	2984.419178	3636.770621
BZW1	14266.48256	13533.43323	10764.76741	17219.74889	20144.36506	16052.02176	18363.86539	12471.78823	10005.70231	12204.28043	12248.20628	13797.75252	11063.55855	14150.97649	13363.68932	14133.80923	13895.52668	10946.79169	10571.5804	14073.49731	14028.2313	16136.40918	15861.82776	15016.40907	11861.80963	16491.54565	19586.70767	19274.24527	14695.21532	18995.14186	16984.53083	19669.16276	19383.5195	20403.88376	18033.19975	15915.40645	18680.49314	20611.25289	18098.85361	18590.04249	19755.67846	16807.26747	19533.45309	19611.0526	19773.31903	19431.06006	15698.02353	19650.03277	17569.35993
C10orf10	5925.740134	2719.875368	10367.39512	3693.839503	5425.867919	5613.416396	9585.000387	3821.163383	5282.658022	2597.815481	6566.792124	3257.711097	1610.404673	9864.318454	3894.951842	1143.103222	4029.166359	1727.610093	5515.191377	2436.540312	6691.650405	1762.853003	4170.887945	3138.841922	5324.055151	7638.56028	2209.55227	4532.032563	2137.848296	1748.01622	8811.311405	3235.837239	5398.011638	5270.816907	7182.573251	6169.036331	10368.11841	4718.021587	5676.793949	4865.742123	3184.523306	5416.854352	1819.893715	5691.122498	2905.171087	5605.582032	1696.55001	1678.006262	4593.413914
C10orf116	5015.872588	11121.69764	14567.24156	11010.56267	9747.004542	6511.315338	6031.166074	9644.757306	7283.168618	24942.62239	18755.73602	10203.1083	10626.55289	12690.93391	6552.078013	5213.350362	7900.50639	18653.9022	18115.25841	6609.851615	10156.90607	9531.006651	7412.958216	14122.12173	14763.22912	13259.09185	9066.176452	7187.849824	12735.27069	8832.988754	8015.845496	8498.182601	9513.22265	7288.612149	9013.232837	7318.256862	31159.29716	1289.558232	9882.869916	12915.40805	12518.07042	3054.763112	7090.992685	19791.52353	8598.89462	7751.636151	14885.15791	4439.211503	8874.690628
C10orf56	14202.73846	18137.09489	17923.08781	17862.53993	17942.81376	12496.4102	11632.43259	15709.86382	24433.08718	17317.46054	13553.82298	15112.45628	16265.63992	14205.10908	12627.21606	14934.0465	16899.01837	15090.98907	21552.1588	15433.29542	7564.289125	14116.03344	17153.38057	9076.618014	8997.159854	10287.22122	4271.712246	12018.28007	14318.54195	12447.94881	14713.61236	13618.23928	13344.26605	11664.62525	14379.52268	13604.46768	9661.623561	16140.20073	13242.77245	10280.09789	12859.69768	17590.71793	18054.78443	12552.35872	10400.21687	12162.71394	11445.86914	9664.615577	16018.74329
C10orf6	17050.3085	13206.49869	14821.30248	16656.63977	20231.78887	16052.02176	13536.16609	15028.36879	22062.04955	12451.15148	12677.78732	11668.20594	15939.75093	12909.98925	23670.45634	14337.90371	13895.52668	14761.43285	10722.35992	16785.95601	14198.2565	13307.28656	16153.68335	13780.50404	8843.20135	7396.057227	10834.1005	6800.040994	9026.791398	12900.38106	13976.34203	8766.246454	7713.766249	11750.04176	4621.699436	9580.744246	12544.47877	15857.53453	12830.22255	8285.703682	5771.331694	11074.17066	21021.78142	13871.13036	7713.574807	5851.761945	12842.05209	24667.70495	5406.346671
C11orf51	4612.971457	3676.495895	4704.729865	4248.433952	3600.611509	5869.870832	3852.954214	3806.630683	3127.096018	3558.18801	6982.701606	3968.24894	3131.012592	3454.348747	2386.049138	3349.737142	4446.646069	3795.444041	3414.751807	5763.358929	4482.794008	4164.378729	4891.153	4477.441088	4386.943727	4557.093364	3755.842379	7125.750607	3310.099289	2518.228856	2293.18669	4942.6975	3104.914058	4528.600215	5012.437548	3902.908396	6963.406096	1703.299629	3398.721213	3724.686354	3527.35	5895.086238	5373.187709	4702.382203	4415.797647	4129.656468	3419.273565	2355.216458	2524.183101
C11orf58	34301.0935	32065.83824	33004.97731	34705.48272	32747.7283	33808.37194	40628.66704	32976.61561	30638.13086	30305.03918	37754.86839	28993.93943	32226.77532	34235.60044	35072.47107	30153.99039	33743.91199	36089.84959	36984.58722	35427.86824	29876.93996	36541.7457	34583.31451	34024.2994	32664.70435	28465.53463	31206.54818	27558.3618	29870.32353	31346.81077	40515.88649	31908.38127	28621.01196	29038.81148	31699.13563	33171.89161	36656.55534	31801.30289	28398.1483	29989.27856	33910.03486	28245.85419	33391.41747	28276.27763	27513.18659	29291.58864	26966.6478	32689.69917	29661.12482
C11orf72	6920.839218	14500.60135	8639.333637	12520.71446	15643.95282	2424.812294	2532.09213	1736.956222	6335.200385	1079.350253	12910.16155	25676.58089	2746.863512	4298.112161	11121.95051	6066.546655	2173.64739	8660.577707	2609.310208	1291.143622	35904.58104	15830.08614	1810.408303	13777.65796	36398.36617	4815.63503	5450.996349	2616.828509	6663.956156	6365.908416	1342.952394	6361.067563	1491.594453	1036.583531	13109.0327	1360.563643	2659.088015	5892.829955	2820.999999	1883.783858	2198.434251	2808.781158	2539.416506	1263.237762	2994.806307	2134.138963	1953.36792	3751.213701	10795.78857
C11orf9	7481.326125	2510.395428	6725.546684	4633.68381	6480.280545	3808.008777	5794.526816	4129.101576	11729.02528	2629.399483	5560.463547	4447.571087	3669.70456	3371.627724	9010.701803	3217.371477	3892.670506	4634.15394	3178.230063	5001.268332	2621.743066	7625.010899	1607.367967	3774.727361	3014.155064	3430.434575	2839.982219	2621.076737	3646.697937	4864.157931	3712.015301	5804.204889	2810.118814	3035.710526	4818.19158	4267.443702	7356.819624	4613.532021	5628.659261	2849.41353	3862.934302	11452.09203	3029.887312	4324.823869	2248.628761	1620.317034	3276.639076	5300.127741	5861.377873
C12orf24	5318.743493	3545.030377	5352.564463	6615.848898	5483.430408	6929.518522	7489.005009	6151.862386	6571.493708	7605.948455	6940.500357	3893.596769	5276.775802	8567.675174	7825.844489	7330.150831	5877.444859	5393.364065	5602.529334	6968.912539	9344.065162	5519.510685	8116.641657	4454.460155	3944.213664	3241.703765	3046.222863	1574.597857	5933.465735	10015.14894	2442.726004	7249.901644	3533.515146	4318.90566	4750.050753	9755.13209	5463.479802	2568.977098	7435.490381	6336.505567	3138.265989	2406.168574	8150.628735	7602.526039	5791.692241	6626.724723	7224.952601	9109.32171	6366.802763
C13orf15	6711.105861	7454.179842	5949.242072	10199.27235	11091.81807	9950.590443	10594.398	7767.694244	13846.0113	6548.6519	7050.24312	9536.228392	6591.185546	7320.468756	9376.918463	9041.15166	8593.159679	8870.329478	10906.42245	8862.686206	9987.355736	3954.000189	7885.266643	6913.74452	8128.721655	18623.68816	12488.62007	10548.7071	7100.991983	15784.68447	9467.315337	12675.45927	11034.66002	17312.82836	7404.890055	10213.53899	7589.562284	14428.96772	10373.79309	12212.77703	14924.9404	13245.02946	11763.43256	10861.40161	15401.06106	13688.11766	13978.80436	9870.4494	9034.33881
C14orf1	7770.315563	12876.82161	7978.618425	5984.696829	10967.45355	13950.40852	13333.90683	13316.05465	9778.7008	11223.02217	9537.281933	8224.54311	12815.72811	12775.84895	8490.303715	12518.84369	12846.58238	10873.36178	10448.99175	11019.51343	3370.542333	9392.521365	15463.95809	10049.99413	3097.691371	12509.85166	16050.08379	12734.40579	13498.22465	16922.33121	9189.126835	11951.96764	13209.05215	6893.988622	6889.620467	9451.770177	7003.428578	13198.26208	11353.32365	12116.62347	8309.111472	14626.70114	14246.46833	14235.05136	10521.31097	7818.789384	14105.90579	13479.37552	9259.60212
C14orf132	2377.007877	921.9642998	1878.428366	1533.092147	2157.23838	1160.415768	1762.60069	3232.704619	6835.864213	1461.09239	2284.130044	1030.989371	1696.500322	1605.661395	4289.754093	1522.217974	1216.120197	6874.948874	913.2748356	2053.392037	1726.396213	3520.641049	1098.793375	1319.919146	5051.28209	1038.979245	1349.336405	1184.126498	3634.088229	3109.289197	1547.457121	2725.068028	2184.317503	1382.669753	3994.781063	1750.49521	2202.730414	5794.881518	1500.459897	1301.116183	1026.432533	2034.716234	1667.024681	2949.136936	1281.92369	4282.441962	2161.568964	1267.735891	1929.622122
C14orf147	16707.16131	15201.54763	11612.96316	8467.662942	12307.23525	15441.46752	11027.74535	12674.36402	13272.75379	14063.40638	18189.55984	19833.32741	25080.755	13773.80663	11594.70083	14063.66008	18182.26884	18661.91772	15257.20058	14608.82718	5815.757912	12370.47569	12476.5979	8167.636474	9377.994718	10516.53373	29180.6376	22442.5825	10718.93678	20786.3955	25350.34132	16126.10483	13386.89129	19871.0437	13898.52648	18212.7038	12851.92085	17137.21253	20592.45797	16335.44151	8183.249302	24026.03963	8446.784003	22504.7164	14092.72806	17348.07772	18163.43897	10107.79551	19073.02304
C14orf32	16683.29584	18224.15424	17136.85431	13894.27106	18902.54999	17220.52595	19086.50201	16361.39375	14620.76606	16986.56899	13884.92136	18893.35665	18438.31501	15539.35122	21942.30529	19085.60133	19916.7453	17023.09434	13855.99342	19083.65531	19152.6848	15807.8993	20108.4668	17859.52655	9760.232189	16341.1221	17264.53114	16260.28019	12834.8024	17372.48475	16578.0721	17194.73502	16259.52574	17895.77361	14680.68788	19882.68908	18135.96526	16697.05518	18524.55864	18064.71809	15054.85794	15244.00784	16290.80525	17802.7473	15292.54002	13905.07286	17525.70232	18988.12164	13619.25671
C15orf21	1381.095228	1142.44679	1211.185748	897.0055613	874.6505767	1247.393664	2758.467634	1260.327552	1105.676639	1288.510347	1122.767805	1184.303139	1017.187323	695.249262	1101.434051	1733.467326	1537.180285	915.3299469	757.2733666	1215.831151	1964.132792	1262.47783	850.0585386	1074.902057	1024.940065	1347.848318	710.8811082	1258.558529	2613.611546	1099.945995	1251.124002	2666.580055	792.7247011	1710.319337	2405.266548	867.1354568	972.1585189	786.4021911	1110.847804	1401.898415	2461.263822	799.7256423	1357.087005	1392.746865	2166.030688	697.2506769	1238.465855	1662.465882	1156.921558
C16orf30	1090.295702	764.2446899	1227.787138	753.7125419	886.3244631	499.808249	642.3632399	675.6374027	899.3008323	710.7290011	805.570166	628.7503724	852.5881525	814.5814198	618.1043589	967.0343399	655.1919564	643.015308	791.4395882	833.6175581	778.8153132	790.8825554	732.9861683	656.7564521	701.4766144	662.1407842	636.0773012	832.8992623	839.8112924	623.9249856	618.8957587	642.3025316	774.4358068	869.4847793	632.4060763	647.941435	978.7356419	1457.920247	669.883485	1463.743966	845.3615464	1098.437176	778.9912495	1044.953293	609.7570023	638.3841491	626.2213119	644.1298888	789.748957
C16orf45	6049.42185	9104.760899	6592.970445	8060.004262	4123.598848	6779.25479	5875.883679	9868.429106	4044.719795	5628.266641	5939.489708	7938.889339	9767.843637	8286.210019	5798.111427	6100.915757	10769.07036	8660.577707	13762.26152	4609.702474	7095.99153	4827.124465	7378.322895	11551.52524	2802.322858	7726.301571	6594.225498	12018.28007	11815.01801	4375.368951	8106.657518	8997.916427	12487.02563	4723.891703	5142.949881	11439.66825	2375.825071	6039.900201	6880.553404	8505.089459	11878.15976	15120.40751	8052.804434	10664.7076	12406.83169	8419.37972	13313.09261	5279.03881	7579.897116
C18orf1	6021.367868	5381.931753	8480.944354	7190.354464	8701.147212	6542.029907	9486.324868	6127.437475	7044.273593	7731.173864	9039.11328	5912.604141	6607.55551	8030.661036	6126.021275	8140.245692	4707.554009	6173.68814	9976.508894	6740.048867	6183.426876	6480.204243	6906.057032	8796.818968	5397.196414	5706.642701	4776.620202	2579.409596	6218.179102	5692.896899	4493.788003	8206.990343	7971.376555	5073.607379	5900.683944	5906.83898	8883.194646	7123.663411	5325.71065	5146.997168	6552.3927	5356.132408	7166.172629	5546.618533	5352.2722	5687.773988	5685.009823	6714.943659	8354.912782
C18orf8	17108.69869	12915.30115	8859.228043	15357.88709	13662.24848	13843.69552	15590.99025	12247.44532	7652.01796	13123.90098	14969.39983	10382.65388	12554.71037	12236.96952	11131.24724	17803.5322	10359.95687	8162.921589	12720.54036	14064.75647	10024.09603	15840.34898	10320.49492	10267.79315	15865.80901	12103.95798	9228.816079	7376.055171	12156.65951	8124.279896	8647.77557	11150.86064	11185.43642	12365.87483	5958.335811	4026.295137	6103.971821	12304.26157	7814.429076	11731.67898	9310.875648	9990.748358	12601.83125	10277.78918	12149.97072	11441.06455	12255.33865	6966.777532	8115.010012
C19orf57	12325.05855	4420.338096	6959.731622	5920.194658	5051.274417	5517.555493	6353.711189	5012.958577	5298.13656	7653.984193	7775.448076	6619.608173	7823.684888	4711.643441	5310.699665	6463.045158	6727.495489	8756.986146	4103.918408	16998.05906	10934.50769	9203.550571	7707.404741	4806.086646	10598.93113	7287.516783	8088.146384	6833.395726	8817.823598	8200.54002	5550.987909	9088.209805	7057.274434	4782.386313	5961.510969	3615.13232	8314.661058	5468.264353	6101.722615	11924.89154	7511.576924	15220.51602	8518.076941	11064.7592	8513.365664	8250.94666	9923.48915	4272.063642	12412.42432
C19orf6	4883.519808	6864.135429	5771.051995	4764.206617	5292.658361	7138.05271	7956.372129	6762.589733	5806.639794	5438.226958	6630.496487	7366.550147	8141.518853	7345.827385	5310.699665	8455.293181	9275.268962	5038.555301	4761.589219	6698.972641	10183.6422	6071.820196	7335.222844	6904.794195	8862.879864	7441.689229	6891.682976	6192.361005	9507.756127	7798.364844	9361.992453	4700.705797	4796.192438	10498.27374	13467.59856	6739.009946	11060.27458	4654.843935	8502.464838	9680.97127	4451.925212	6974.132161	7152.19354	7934.983982	6376.532785	7615.874314	6745.979981	5709.64118	12099.19252
C1D	3175.418265	4103.381433	2046.166498	2748.134018	3726.173438	3943.483859	4281.554074	3696.397625	1642.539903	3138.794525	3384.047991	3338.123663	4464.170547	3678.086615	3354.158862	3754.802329	3187.85327	2241.081205	2122.350032	4113.269301	4175.798629	6026.080353	4582.403011	5279.013785	2203.755776	4171.511345	4648.5044	3655.009518	2122.643326	3533.183279	4911.160952	4245.692504	2302.372422	3997.673448	1207.759226	3262.9802	1814.423339	3637.48893	3189.253766	4957.528323	2408.671821	1499.180519	1847.420425	5251.529732	3647.405264	2591.121498	3547.331138	1876.309124	4169.570853
C1orf121	11015.7661	6150.011723	7821.61253	7519.066284	8879.186834	9120.953656	9229.285477	7723.552782	8907.657832	6723.444989	8993.124477	7046.201099	9213.130494	7256.103556	10163.92559	9006.268203	9268.207641	7303.874112	8495.146967	8297.876634	9169.895243	8304.458319	9831.139613	6080.083222	8839.61686	7561.046856	6374.07889	7553.265269	7804.721488	7128.408642	8547.620574	9038.129447	8569.905997	8382.85081	8364.18821	7602.1072	8986.628212	8992.664865	9030.822942	7959.933007	7629.84426	6189.826952	7577.52895	9784.558519	6749.842607	11178.85491	7377.71271	8609.962731	10220.24651
C1orf38	5122.635327	3162.872166	6470.084172	3325.285975	2535.462732	2410.638259	2176.879077	2810.496323	1878.501786	4018.088358	4447.758818	3869.893664	2886.878944	2132.595682	3079.517783	8148.790519	3080.985607	2376.325009	879.4849115	4423.803139	3150.412283	2593.907471	3212.097957	2813.99768	6024.67275	2981.119963	3458.658359	2421.22922	4326.301342	3992.100534	1885.930117	2425.4759	3948.796959	6695.797615	8371.772628	5568.843085	5396.212317	5334.942358	4827.936711	4827.659741	2691.431535	4474.034828	4962.071998	1072.958797	3863.582309	4433.742841	2646.766317	2493.330056	1971.998413
C1orf61	559.816586	636.625631	648.3581862	975.6410463	634.4715759	943.8200103	819.6303519	1010.429213	757.5076026	665.6909959	597.6418777	586.0680148	790.775959	805.9301654	641.1655004	568.8890365	1131.137111	976.9301149	677.5854421	780.5551891	1649.572423	795.7703696	778.3706088	712.604101	1260.492388	541.8655461	1822.705001	1303.243739	724.7843876	1172.028616	2778.802524	606.2941633	814.6349265	1447.169719	636.5942532	667.1165453	656.8460699	631.2220687	709.3639634	588.4241133	580.5606342	1337.051101	1142.078147	665.044595	844.4455552	647.4460112	1066.051746	635.4814478	789.748957
C1orf77	5175.471779	4863.012496	3209.428222	3431.927863	2783.153482	3391.605439	5327.681573	2620.351076	5110.343388	5386.014523	4721.311194	2014.694258	5323.557268	5363.939215	2767.367601	2060.804998	3837.482944	4106.161711	2559.986844	4758.781186	2754.930308	5444.89048	3922.822736	1216.458719	1775.30532	3402.685181	4670.730688	4408.42414	1502.339176	4345.080431	4810.915313	4930.281281	3881.634651	5945.830474	1212.137261	3682.280249	1526.301342	5313.960491	4450.365368	3575.79052	3924.171613	4362.750563	7528.689031	5610.927141	2457.795667	2201.512409	4297.322664	3154.291405	5589.778105
C1orf9	5155.675718	2604.908809	2768.526893	4092.348115	5425.867919	3658.194109	6159.605485	2726.634187	1441.109431	2486.734982	3818.53462	2662.374007	3369.646818	2644.907538	6117.149657	2718.246884	4102.805766	2754.584626	2647.440454	3327.99793	6232.592802	2706.285827	4643.910381	3234.895235	6479.396146	3547.772361	3629.30228	4053.831424	2557.103201	1417.618766	2014.719723	1231.243816	4227.489014	3607.700226	1630.047158	4892.129887	2910.600496	2137.693068	3260.129045	5713.348024	4571.854344	689.2431807	4546.052964	4702.382203	1923.971956	5780.6958	4847.212513	4194.915603	3357.188315
C1QB	1133.771995	1161.54836	641.465707	981.0422203	1051.071865	1443.684635	1337.585154	1698.173338	663.5726613	1482.823291	909.5216844	764.0041474	1120.123533	1162.372186	936.2857786	751.3185801	2339.473413	1126.69377	1407.536734	1227.7801	1277.080929	649.7200882	1421.562222	757.4103084	1246.305704	1532.631507	1215.825553	1885.370492	1985.49838	757.6999537	2046.494586	616.3498882	2867.527597	4593.947128	1066.671749	4049.968358	904.498025	661.576906	2159.384909	1758.156166	2614.191263	2434.588934	2947.080588	1798.160033	1848.721883	2356.568558	1187.657928	2618.574711	2734.362074
C1R	30342.51613	35791.94923	38425.24974	27216.92366	29442.42039	32394.83999	24516.72108	34125.27654	27684.35345	33663.39946	35340.30622	33303.94543	28676.80146	33685.95899	29409.36894	22881.33272	37275.25096	33725.49463	36529.45579	31490.7055	13155.40074	37919.82941	36610.36987	39397.09581	11118.43845	36685.27283	45368.58977	23667.76617	27231.3928	30455.7383	42325.34386	35050.85617	29404.86998	34664.8181	33482.75625	35574.17629	26022.55181	38075.19124	36056.88179	23987.96828	29560.83016	36177.59599	31873.42401	25796.38929	37102.75757	34556.21571	36391.70974	27432.82223	39082.91869
C1S	17966.25266	37514.85491	26593.00351	32801.53178	29481.73945	34095.78366	21275.71601	39755.65062	21230.63884	34056.11383	43064.89301	38289.70907	37902.70811	35147.97714	32250.15969	22606.74694	39188.85809	23883.94376	37443.21545	15139.18582	35399.00455	30468.25134	32294.49482	38916.37846	37385.33571	32918.49424	36884.03656	25688.41462	33550.33686	33814.89936	33010.64892	38782.60638	25995.14636	28546.25163	27839.70541	30623.0704	20377.3086	35432.08796	32098.41742	22933.20789	31327.49049	35690.56976	19289.50692	27176.92762	28580.8973	31386.0186	27856.59862	20395.34098	24983.69499
C2	11755.50859	17544.5957	12769.03876	18798.75395	13167.12502	14615.79052	20685.34435	15562.31481	23516.09447	22078.16134	15429.75739	11292.88576	11367.96936	14701.31202	10587.52919	20488.92753	23841.40787	13985.5295	15595.58576	12574.47827	9373.164162	21275.68293	15372.31318	19206.88907	24956.44073	16725.84219	20749.93158	18908.88686	17893.66862	18606.65195	19012.80752	22554.5709	17737.55072	14434.51845	12351.32275	21432.6796	23576.99224	20320.88265	21598.69304	19723.6233	21568.1169	21777.62985	23840.23887	22781.9933	21059.18819	17926.70083	23211.53025	21436.52701	19750.98802
C20orf103	11678.70661	1761.543812	3690.083829	2346.784561	3166.631477	1489.000518	1316.332573	1279.301982	3231.462003	2113.593383	3170.470345	3818.329041	1024.609497	2135.434684	3715.634546	1439.323499	2113.842101	2034.611418	1184.785044	2139.174604	7950.717109	2266.689955	2686.53931	2297.792442	7942.425599	1110.867114	1736.126223	2068.619259	2263.014425	1209.771521	1042.846035	1322.37695	3125.493223	3441.02613	10819.07568	3520.394014	1169.137252	1154.607547	2704.973914	2202.408778	7959.057285	4092.649905	1211.440285	2140.699565	3105.045412	1418.842769	1300.226664	1619.248098	3178.060267
C20orf19	1840.922856	3125.307643	2701.767311	4507.044043	4207.502828	3340.006083	3978.537286	3675.158976	3127.096018	2634.863615	2248.67814	2389.321128	3229.812123	2170.071253	2722.030201	5026.000903	3089.622845	2904.628241	3734.921565	4435.779632	2206.884875	4204.094916	2603.662989	2218.970016	2146.747553	1632.765721	2675.277625	2954.765264	1266.759555	2536.285597	2813.292163	5340.664061	1678.34854	1362.436487	3151.231928	2888.089978	2083.659344	3585.235264	2268.496389	2521.683369	1363.090712	2487.996659	5732.969982	2345.83605	2836.380274	1611.808337	4140.592894	2667.232463	2064.699586
C20orf24	30999.8637	24447.42394	26904.16336	29775.07431	17264.53525	25368.05336	17804.3074	22146.56226	31372.25639	28832.22997	28019.0812	25489.58264	25516.33134	25040.49154	22902.15365	24585.40247	28532.74971	23388.62355	21334.77865	26658.14635	29608.41101	28874.54471	25763.05289	27450.57759	32499.11549	24749.05013	30456.37615	26642.52371	23746.33294	29773.19249	21533.74016	31055.49931	20237.4634	32052.83482	24609.43174	24771.64316	27955.19837	29220.91885	29856.93478	32343.22702	29801.80889	24596.76154	28367.09277	25724.32252	26043.54437	31469.22928	30075.17449	26916.8515	21802.44338
C20orf46	7457.418629	6714.603878	4537.593991	3591.17033	2891.078114	6382.887051	5133.154865	9357.643198	4676.469867	4868.457055	3349.615064	3941.689794	4799.157101	4775.01354	3926.620799	8118.700634	6549.69212	1110.808459	8906.023327	5082.688896	3623.125467	4191.601565	4789.292293	5380.407661	5423.305213	7762.757776	7865.35674	10033.60224	8658.000132	13868.74123	9005.439082	6403.236818	4971.086916	8378.869419	6889.620467	7368.937174	4875.236677	4080.861832	10351.93362	6355.595715	6053.659983	4861.512902	7269.68043	5601.640918	11391.09411	7553.998013	4894.710519	5751.071319	5123.270769
C21orf2	1130.469732	707.8267163	1157.887687	987.0244788	1132.631706	579.8774466	1456.406341	1236.475987	1023.59967	868.0432347	1122.663572	897.1692018	853.8086883	993.312904	626.7582617	628.2169825	1442.037382	1415.851074	884.9906009	1706.580439	793.2400683	556.6715558	1050.069961	942.0439966	993.0210097	681.6084467	792.6230673	688.427096	4768.599989	1522.455215	2704.470032	809.5444554	1056.282244	651.0305858	3386.839414	759.7235751	891.3938391	760.7790528	1114.265442	1292.904794	596.721345	756.7205549	649.7556968	627.2558055	680.8686318	1885.773972	919.8542306	949.985412	821.7473471
C21orf33	7707.9272	5825.251522	6959.733556	5861.083167	8365.116752	5446.946937	8498.243306	8135.623742	4540.331266	5079.641549	4658.234647	6773.958492	5163.016921	5980.693531	4301.259822	3173.215063	9533.162104	4495.347631	6266.116964	4377.069805	6130.364789	3822.878617	5026.279147	6339.100783	6993.802375	7350.226084	6053.363321	9826.5359	8318.157933	5579.460414	4160.433659	4171.213719	7597.989436	6886.735398	3216.147776	9890.648457	6303.00339	5903.525361	5018.695017	6082.854484	3661.743366	8884.50215	10530.60541	6927.048818	7274.676455	5671.603269	7675.744527	7119.088918	9748.339477
C21orf7	3637.653162	3199.66186	5870.162573	4997.059627	4312.048602	2332.423124	5798.232685	1444.240215	2633.880276	2606.722241	5352.990123	7195.340222	5058.688377	4157.770612	4388.612188	4418.246091	4795.482772	4008.594755	7212.77505	2169.241736	5426.346535	5650.779734	4381.966206	2574.97208	3346.728566	1340.273698	4154.517138	2732.993517	1168.480617	2919.480209	3073.405367	5574.018143	3205.084006	2075.028974	1487.706712	3653.520955	4461.298444	1086.037458	2966.702533	2908.709853	5372.156464	5590.440548	2307.254157	3738.297837	5045.395754	3217.55059	1752.457178	3416.664182	5594.822608
C21orf91	12325.05855	11671.27781	13782.36469	10503.61636	12393.92356	13797.51363	13884.56047	13316.05465	12721.17862	13521.94133	12551.82315	10083.83341	13159.74484	12720.89209	13244.74857	12878.18525	12782.45483	12814.6254	14537.17553	12495.82347	9509.765473	11310.44526	11459.34332	8936.052135	9425.80194	8794.963974	7258.964635	9275.81305	7059.39481	4922.480452	6390.867654	8903.653633	8754.807305	7189.451721	4773.097289	9248.863868	5023.371493	10479.7376	9847.892452	7973.328943	7941.826469	3501.521441	7858.11599	6354.554191	8980.284172	8305.626235	7937.663359	8038.882776	5359.641377
C22orf5	12281.5652	6488.58789	8651.619138	9795.29822	12123.06334	9410.24991	11174.21538	8277.555843	6896.452777	7013.475719	14430.71734	7426.072699	8733.73261	8578.971738	12625.37564	8481.182222	9620.687265	6745.7689	7380.091634	12529.4625	9890.575184	6985.377005	15459.48177	6962.387748	7092.425516	13891.58935	7048.196109	9560.908436	13929.08494	9034.395595	11289.11075	5421.692454	13980.55437	15141.84399	13093.15706	12383.55268	13008.29877	11119.78881	11991.60391	13309.09986	15026.76099	11269.12942	11181.6347	10896.45535	10820.4876	13783.28341	8851.201464	13272.03674	10162.416
C22orf9	4318.446867	6457.094655	4756.660469	6286.402231	4534.651827	4727.681737	7766.858133	7164.734621	5965.001095	6890.496497	10484.90281	5760.522481	7339.59691	4502.488008	6947.54635	6609.60696	4676.874104	4662.290522	7016.947833	7345.895536	6155.128493	5704.336509	5276.32843	6354.761782	6303.860513	6810.656265	6332.524489	6902.562305	5216.275023	11572.45495	3073.405367	3912.594672	5223.757707	10362.25086	7602.094936	8803.268067	2851.55325	5510.188066	6764.589192	8006.210758	4097.720513	1248.440196	10117.2586	6837.951203	7344.402289	6876.629664	5049.317991	5740.933437	9786.927979
C3	26952.46978	31503.13905	31218.88444	25748.73205	22603.14018	23375.99057	21673.57324	25460.49691	35577.23693	27820.02074	28086.4336	30895.68433	28613.11824	29666.38868	28164.80411	37220.82483	25956.31968	37114.52625	38189.09077	34350.44672	25816.49606	39651.11619	29928.81458	31929.55607	27305.39299	35546.72521	38118.21704	34548.09269	34251.40779	31773.23807	30443.30978	14529.81763	27406.90509	24767.10072	37356.33128	33941.28333	34217.9004	37886.5886	29268.30525	30271.94646	31592.25042	41151.47394	27322.35772	37353.70124	33536.36645	31845.09093	35427.77287	30467.25803	37881.20691
C3AR1	4916.41556	3044.449715	5087.506343	3809.136562	3855.405243	5904.832935	4770.356195	3286.143236	2149.030646	4483.354696	4246.062386	3299.713197	2738.674734	5996.137423	5303.194158	7393.727259	3478.266003	4798.089685	4105.444484	4312.478654	6810.337219	3687.584405	5261.952418	5195.422142	5092.849893	3988.520232	7428.973501	5936.067449	2543.934545	6377.009728	6832.765311	9241.751107	5415.339304	2075.028974	6015.178771	5695.008102	9650.447422	5364.808981	8056.305617	4493.696375	6641.441786	3839.537726	3906.549544	3299.527772	5386.168159	4619.515039	2338.773999	7123.467983	1463.214205
C3orf37	7056.798914	6350.698948	7325.443432	5210.272178	5711.589577	4782.651608	4606.656748	6004.954828	3279.36646	5261.804351	4997.163172	6270.056571	4346.776575	5327.002578	5573.314577	5120.25389	11393.53475	3157.706238	3499.998418	7373.964869	3971.820174	7423.644383	3762.535116	3664.212367	12535.95399	7489.84027	9515.382851	11876.07077	6302.336181	8230.272188	8981.209031	8968.239657	5713.018161	10213.37122	7052.223502	7292.129835	5258.744272	7200.676512	10595.73217	5577.860669	8357.597076	5974.878722	7157.619932	7760.388762	7368.52735	9664.907313	7618.094143	7095.130894	10056.72346
C4BPA	7787.48734	10452.27265	9622.608521	6548.287194	11873.04123	9649.496042	5551.166475	11694.00991	6838.8507	7220.1702	4643.762896	11501.81691	10804.45067	11470.28377	5483.067331	6070.237923	15639.61981	5195.681624	5556.485218	8142.799988	7503.32388	6079.026011	9200.430986	8009.803175	5190.807776	5909.701207	15764.12625	12724.53585	6319.244658	7901.523945	15758.97173	6376.013774	11465.125	4384.910441	5890.30285	7049.111011	7754.70181	6190.103176	11888.43708	6546.202317	7359.590866	10459.71755	6797.393955	12866.74384	10145.10165	10167.37353	5114.976463	8048.876342	13531.04574
C4BPB	12026.96998	18721.61026	15665.03335	14546.87905	20118.2743	15134.55466	15137.87362	17897.80138	13049.42104	15191.14074	10020.38703	21321.00162	19755.8834	16267.41697	16887.00306	6475.126211	24570.2851	5590.691393	15595.58576	8887.284092	14423.17288	17884.47198	13744.96709	11908.81759	16210.99318	22776.38659	26936.54136	23890.70913	20281.37999	23000.08503	23844.28568	22846.40087	25688.60233	9685.577098	4961.729474	17807.57899	24109.65056	26085.26	26047.58122	17007.17694	15261.66609	21421.23445	23188.84885	26750.79015	23522.00284	25584.77141	21434.77187	19899.92458	21171.34612
C4orf6	2548.916794	7187.485555	4696.056206	5717.337204	7598.723015	2201.629648	1618.066459	2488.215875	3067.166847	1428.047611	7214.089174	15351.15604	1693.706491	3885.542889	4933.77877	4494.998108	1336.66266	5906.453086	1218.050764	1662.572687	20505.13029	8250.69987	1386.469867	7564.969763	21584.75663	2045.097581	2637.204361	1708.990992	1757.855172	3823.488067	1777.043613	4739.569761	1952.400551	4321.710384	6808.165597	2010.523935	1970.792468	7249.392269	3307.408876	2079.488765	1528.76199	2238.991836	1712.724191	2746.151503	2712.622692	1319.804056	1372.98014	1788.595657	4497.33213
C4orf8	6808.417526	5946.089761	6298.353039	8521.693203	7532.492665	5496.244009	8522.522281	5807.751284	6516.151899	3958.349296	3215.13121	6660.524834	6106.163322	3763.455138	5795.489445	5565.220828	4112.935128	3584.699534	4784.003566	5724.41195	4722.068595	7519.808186	2325.170625	5379.282205	3609.827308	1993.59742	2461.570554	6103.506024	3680.946225	2252.991933	7179.804517	4087.211605	3057.712836	1445.782157	1016.370812	6102.480821	972.2137316	921.2296684	3542.459758	2901.966747	2350.804618	4270.056026	800.6556761	4907.458478	3309.739399	2255.462952	3281.832468	2898.897603	12642.25355
C5	7253.854513	15929.74647	11489.19424	4479.080025	16728.89611	13417.14293	12716.38951	8950.428157	12152.62098	12173.60977	5345.163041	9504.234632	5852.918781	12567.00236	22803.51257	11450.77533	19671.57219	3986.578736	11229.10702	7028.560628	10206.26123	12994.91739	13377.29787	8857.700233	13931.18984	5673.79936	16301.15351	12345.89714	4713.294845	5992.463787	5482.636724	7634.664661	17498.46614	7373.364766	2083.761374	4557.981902	11206.36084	13753.54929	16637.54019	12017.39763	7816.329815	5643.16189	7989.142863	16837.33082	14118.90974	14968.26233	11327.37102	7469.488388	7315.202653
C5AR1	5262.821831	4258.227921	8393.139213	4048.147899	3295.774367	4820.070933	6936.653404	5058.847915	4196.063323	4202.909084	5009.722016	4954.448693	4235.477868	5568.389294	3096.177732	5070.167383	6582.333647	4729.578233	2799.294647	3122.921087	7999.515401	3560.498586	3335.055272	2929.564047	11414.57711	7878.869776	3034.661743	4742.680857	5824.969874	4478.344904	8430.319936	2279.320106	2519.392329	7758.87819	2495.863127	4492.03701	7321.193608	2650.6646	4706.326197	5798.4235	3275.48389	876.802504	2293.83011	3394.488457	5404.713237	6644.26067	3542.415685	3154.291405	5655.720469
C5orf13	5179.273584	8216.902322	5843.904422	10256.70195	14703.24778	6391.875828	12505.58112	3977.032024	12413.85791	11300.06612	11552.2812	5476.809672	6148.73724	6482.735022	12547.08084	6616.196496	5920.982697	4991.61593	7359.056705	7070.891716	8257.268007	9631.619119	21713.12869	6155.393932	7516.514509	4941.050156	3594.340722	4433.577668	5892.518802	5893.343631	1780.582666	7369.276837	10817.65444	3469.499767	2516.82176	4522.191593	9985.206302	11079.68939	6407.357243	5241.08633	13580.30305	2465.10661	7447.75968	6480.112637	4274.42074	8881.733337	11476.93357	15054.94001	2535.356778
C5orf15	5911.379269	9773.172981	8296.781791	7048.538447	6069.911328	7168.215578	4671.807313	8576.530192	13742.68917	8295.420537	6320.369405	9377.179737	9473.69938	9146.747154	9239.989158	16166.97285	7055.256864	9872.721059	9256.763609	8789.689976	6662.028016	10770.91085	9627.913096	10318.62484	5433.301546	6749.362983	8070.758015	8068.939558	5764.572485	9434.821943	5712.525081	15822.96876	5494.333174	5746.724641	12529.05587	2664.131031	6036.602321	9898.139035	7409.702279	6012.850147	6356.793586	6336.16248	6318.274572	8036.301503	7663.032492	6022.570566	6752.73486	6566.721191	4061.685145
C6	16517.15543	14601.58704	11636.57584	7234.674009	10655.48615	11851.73981	5596.971056	16511.51929	9382.79373	6793.583639	2967.17756	13797.75252	10404.48874	11941.06093	3179.732013	6233.45542	15732.42231	5901.854621	13349.76007	3612.946601	6183.96699	9082.434097	9557.723693	14186.76075	21327.17498	11079.50681	15487.16645	19811.42106	13103.87151	14532.71446	19360.83127	5405.948828	18236.50409	8759.938959	3432.328596	12726.55554	5684.784979	12112.63522	15331.19308	6411.416552	4339.3563	19499.88853	3040.195844	10661.26796	15200.23022	11118.31625	11604.36745	2163.195534	14106.69788
C6orf106	24021.87733	20116.71287	13068.30676	22966.33947	21564.59588	22097.43956	22190.4448	20302.28759	15865.52146	20272.11025	20440.91379	17312.72876	24075.45535	20762.19767	17313.28851	7240.431671	17703.7926	16524.26864	13326.74445	22269.11484	18020.29246	14181.47952	16667.51808	16696.56467	21676.61791	13891.58935	12662.99142	15163.07545	19622.99238	10976.13819	16502.15039	6072.700608	20026.47369	18072.5876	6215.855228	14257.53973	14460.35046	10065.10419	14598.94982	21604.71395	19585.31048	16958.3377	14873.03489	18317.73033	16846.1061	18964.4603	16511.71749	13879.47745	18243.67417
C6orf108	1876.717435	1303.044167	1761.410191	2008.986318	931.5804719	918.2682986	1558.384823	1234.922906	978.1581746	1032.279039	2053.145284	2289.096947	2654.017942	1101.333216	882.3675043	1569.026039	1655.372379	787.6390679	1129.806184	1436.631179	1488.803569	2577.076998	1073.895512	861.3447576	1734.863111	810.9729771	2013.293215	2369.652007	2463.972943	1318.89432	2475.204079	1001.21005	1586.24127	2111.684827	686.1945554	3252.472693	1261.343681	1449.101806	630.7705045	2697.484599	1199.534072	775.4151936	2884.922789	1965.255356	891.3970792	1554.851716	1475.334407	1371.460289	3023.160281
C6orf32	5127.223461	8622.608835	11097.27465	21487.39005	11093.03658	13532.31534	11027.74535	13713.14785	12048.10708	18073.37186	6463.099353	4865.125076	9117.396601	10153.22444	11319.66383	17311.76262	9164.087113	10319.78776	17002.40787	15330.54565	5096.324203	5007.073497	12476.5979	13006.02675	2487.886062	19236.51997	4408.888936	7777.368783	6748.977114	4836.790374	4101.896108	6842.160725	11447.44313	25587.25917	22710.67106	12106.60344	6171.024211	14554.74375	12400.65451	4909.754198	18178.68812	3281.127002	12663.97999	9035.357167	9210.932246	7933.861842	6533.196287	8721.992996	5754.364146
C7	7945.032842	26826.22669	27587.91274	22236.36871	25455.72061	20816.48313	8737.57706	28959.58623	34669.68369	17386.00924	11750.12369	22321.19278	13180.68362	20984.54469	26728.63937	5345.063966	10381.02599	23213.21968	32978.20998	10852.4281	17213.81841	14328.61851	19949.5529	36424.55407	41751.23964	15638.28453	10161.93692	8701.647499	12900.25634	4522.531382	5958.05709	4600.626968	13077.71996	19472.1221	8500.127129	26791.05497	7875.669124	5027.214746	16267.83644	7488.036754	15992.48097	5829.390665	3336.033479	10661.26796	9515.105627	9517.257358	11742.50932	4542.144125	13130.96794
C7orf24	15215.2113	9663.590708	6708.958151	10786.51329	10568.26728	13776.08978	9791.902102	9440.076045	8181.202922	8295.420537	12104.00007	8837.748904	9473.69938	9503.322817	10163.92559	9420.921042	9775.598322	7885.371428	8397.264699	8882.695565	9890.575184	8020.070653	11861.07	7867.374805	14932.26603	6144.935242	8233.689913	8859.198345	11192.95054	6641.132012	6399.000322	9717.471744	9148.979127	8869.751471	7616.649992	7940.952848	5155.041796	6898.441515	10350.3465	12619.36467	8269.256854	6542.359139	8270.201047	11046.80031	7842.413432	13554.43185	10008.28649	9637.869136	8914.133401
C8A	784.6188445	877.3139394	595.2215009	638.1009393	616.7397659	746.6249535	756.0503831	616.7723846	1186.859147	529.5348694	759.4066389	723.2690528	623.8806931	737.9490128	584.4762901	1736.936191	894.4018128	1102.584388	584.5917279	651.3423539	573.9796244	614.4659333	721.0979895	686.6940771	673.1725853	636.5249609	587.7240546	613.4344042	548.3913675	682.7245346	559.9893389	569.3490613	633.678555	635.2824263	605.5916337	883.0149212	615.1815463	1864.102349	535.5980853	573.7785439	583.0967957	577.7289224	573.8936546	677.0183522	582.8413658	615.1815678	599.4511497	632.1227415	526.4974776
[truncated: 5,429 more rows]
[truncated: 31 more columns]
