# Supplementary material for: Systems Network Pharmacology-Based Prediction and Analysis of Potential Targets and Pharmacological Mechanism of Actinidia chinensis Planch. Root Extract for Application in Hepatocellular Carcinoma
Source: Evid Based Complement Alternat Med. 2022 Sep 20;2022:2116006. doi: 10.1155/2022/2116006 (PMC9526650; doi:10.1155/2022/2116006)
Supplement: Supplementary Materials — Supplemental File (1). The graphical abstract. Supplemental File (2). Active ingredients of Actinidia chinensis Planch. root. Supplemental File (3). GSE10141_sample. Supplemental File (4). GSE10141_sample_expression. Supplemental Files (5–10). Cell experimental study data. [file 2116006.f1.zip › supplementary file(5).txt]

Experiment: 20211212 WJ Selected Filter: SYBR Green I / HRM Dye (465-510)
Color	Pos	Include	Name	target gene	Cp	Tm1	Concentration	Standard
255	A1	TRUE	QSG-7701	H-GAPDH	13.36	82.66		0
255	A2	TRUE	QSG-7701	H-GAPDH	13.28	82.66		0
255	A3	TRUE	QSG-7701	H-GAPDH	13.41	82.66		0
255	A4	TRUE	QSG-7701	H-CAT	25.25	80.12		0
255	A5	TRUE	QSG-7701	H-CAT	25.31	80.12		0
255	A6	TRUE	QSG-7701	H-CAT	25.33	80.12		0
255	B1	TRUE	HL-7702	H-GAPDH	13.55	81.43		0
255	B2	TRUE	HL-7702	H-GAPDH	13.58	81.41		0
255	B3	TRUE	HL-7702	H-GAPDH	13.47	81.47		0
255	B4	TRUE	HL-7702	H-CAT	25.28	79.68		0
255	B5	TRUE	HL-7702	H-CAT	25.41	79.71		0
255	B6	TRUE	HL-7702	H-CAT	25.37	79.69		0
255	C1	TRUE	BEL-7404	H-GAPDH	14.17	82.24		0
255	C2	TRUE	BEL-7404	H-GAPDH	14.23	82.22		0
255	C3	TRUE	BEL-7404	H-GAPDH	14.21	82.19		0
255	C4	TRUE	BEL-7404	H-CAT	26.88	79.36		0
255	C5	TRUE	BEL-7404	H-CAT	26.76	79.35		0
255	C6	TRUE	BEL-7404	H-CAT	26.91	79.38		0
255	D1	TRUE	SMMC-7721	H-GAPDH	14.51	81.59		0
255	D2	TRUE	SMMC-7721	H-GAPDH	14.36	81.59		0
255	D3	TRUE	SMMC-7721	H-GAPDH	14.44	81.56		0
255	D4	TRUE	SMMC-7721	H-CAT	27.18	79.24		0
255	D5	TRUE	SMMC-7721	H-CAT	27.23	79.17		0
255	D6	TRUE	SMMC-7721	H-CAT	27.11	79.1		0
255	E1	TRUE	huh-7	H-GAPDH	14.13	81.22		0
255	E2	TRUE	huh-7	H-GAPDH	14.25	81.19		0
255	E3	TRUE	huh-7	H-GAPDH	14.27	82.21		0
255	E4	TRUE	huh-7	H-CAT	28.35	79.68		0
255	E5	TRUE	huh-7	H-CAT	28.47	79.71		0
255	E6	TRUE	huh-7	H-CAT	28.61	79.68		0
255	F1	TRUE	HEPG2	H-GAPDH	14.91	82.09		0
255	F2	TRUE	HEPG2	H-GAPDH	15.09	82.11		0
255	F3	TRUE	HEPG2	H-GAPDH	15.14	82.08		0
255	F4	TRUE	HEPG2	H-CAT	28.22	79.17		0
255	F5	TRUE	HEPG2	H-CAT	28.37	79.16		0
255	F6	TRUE	HEPG2	H-CAT	28.26	79.15		0
