# Supplementary material for: Systems Network Pharmacology-Based Prediction and Analysis of Potential Targets and Pharmacological Mechanism of Actinidia chinensis Planch. Root Extract for Application in Hepatocellular Carcinoma
Source: Evid Based Complement Alternat Med. 2022 Sep 20;2022:2116006. doi: 10.1155/2022/2116006 (PMC9526650; doi:10.1155/2022/2116006)
Supplement: Supplementary Materials — Supplemental File (1). The graphical abstract. Supplemental File (2). Active ingredients of Actinidia chinensis Planch. root. Supplemental File (3). GSE10141_sample. Supplemental File (4). GSE10141_sample_expression. Supplemental Files (5–10). Cell experimental study data. [file 2116006.f1.zip › supplementary file(6).txt]

Experiment: 20211210 WJ Selected Filter: SYBR Green I / HRM Dye (465-510)
Color	Pos	Include	Name	target gene	Cp	Tm1	Concentration	Standard
255	J1	TRUE	QSG-7701	H-GAPDH	12.15	81.74		0
255	J2	TRUE	QSG-7701	H-GAPDH	12.24	81.72		0
255	J3	TRUE	QSG-7701	H-GAPDH	12.21	81.73		0
255	J16	TRUE	QSG-7701	H-ESR1	27.58	79.2		0
255	J17	TRUE	QSG-7701	H-ESR1	27.62	79.18		0
255	J18	TRUE	QSG-7701	H-ESR1	27.49	79.17		0
255	K1	TRUE	HL-7702	H-GAPDH	11.87	81.91		0
255	K2	TRUE	HL-7702	H-GAPDH	11.89	81.9		0
255	K3	TRUE	HL-7702	H-GAPDH	11.93	81.92		0
255	K16	TRUE	HL-7702	H-ESR1	27.37	79.44		0
255	K17	TRUE	HL-7702	H-ESR1	27.43	79.46		0
255	K18	TRUE	HL-7702	H-ESR1	27.36	78.91		0
255	L1	TRUE	BEL-7404	H-GAPDH	16.37	81.76		0
255	L2	TRUE	BEL-7404	H-GAPDH	16.43	81.75		0
255	L3	TRUE	BEL-7404	H-GAPDH	16.57	81.68		0
255	L16	TRUE	BEL-7404	H-ESR1	33.04	79.12		0
255	L17	TRUE	BEL-7404	H-ESR1	33.69	79.16		0
255	L18	TRUE	BEL-7404	H-ESR1	33.74	79.17		0
255	M1	TRUE	SMMC-7721	H-GAPDH	14.78	81.59		0
255	M2	TRUE	SMMC-7721	H-GAPDH	14.82	81.59		0
255	M3	TRUE	SMMC-7721	H-GAPDH	14.84	81.56		0
255	M16	TRUE	SMMC-7721	H-ESR1	32.59	79.24		0
255	M17	TRUE	SMMC-7721	H-ESR1	32.93	79.17		0
255	M18	TRUE	SMMC-7721	H-ESR1	33.97	79.1		0
255	N1	TRUE	huh-7	H-GAPDH	11.68	81.64		0
255	N2	TRUE	huh-7	H-GAPDH	11.88	81.63		0
255	N3	TRUE	huh-7	H-GAPDH	11.89	81.65		0
255	N16	TRUE	huh-7	H-ESR1	27.89	79.18		0
255	N17	TRUE	huh-7	H-ESR1	27.93	79.2		0
255	N18	TRUE	huh-7	H-ESR1	27.94	79.26		0
255	O1	TRUE	HEPG2	H-GAPDH	13.45	81.68		0
255	O2	TRUE	HEPG2	H-GAPDH	13.5	81.84		0
255	O3	TRUE	HEPG2	H-GAPDH	13.55	81.72		0
255	O16	TRUE	HEPG2	H-ESR1	29.55	78.88		0
255	O17	TRUE	HEPG2	H-ESR1	29.41	78.99		0
255	O18	TRUE	HEPG2	H-ESR1	29.56	79.01		0
