# Supplementary material for: Systems Network Pharmacology-Based Prediction and Analysis of Potential Targets and Pharmacological Mechanism of Actinidia chinensis Planch. Root Extract for Application in Hepatocellular Carcinoma
Source: Evid Based Complement Alternat Med. 2022 Sep 20;2022:2116006. doi: 10.1155/2022/2116006 (PMC9526650; doi:10.1155/2022/2116006)
Supplement: Supplementary Materials — Supplemental File (1). The graphical abstract. Supplemental File (2). Active ingredients of Actinidia chinensis Planch. root. Supplemental File (3). GSE10141_sample. Supplemental File (4). GSE10141_sample_expression. Supplemental Files (5–10). Cell experimental study data. [file 2116006.f1.zip › supplementary file(7).txt]

Experiment: 20211213 WJ Selected Filter: SYBR Green I / HRM Dye (465-510)
Color	Pos	Include	Name	target gene	Cp	Tm1	Concentration	Standard
255	A7	TRUE	NC	GAPDH	16.774531	83.28125		0
255	A8	TRUE	NC	GAPDH	16.811635	83.28125		0
255	A9	TRUE	NC	GAPDH	16.712548	83.28125		0
255	A10	TRUE	NC	CAT	28.452536	82.33438		0
255	A11	TRUE	NC	CAT	28.678412	82.33438		0
255	A12	TRUE	NC	CAT	28.514782	82.33438		0
255	B7	TRUE	catechin-50	GAPDH	16.624632	83.28125		0
255	B8	TRUE	catechin-50	GAPDH	16.448927	83.28125		0
255	B9	TRUE	catechin-50	GAPDH	16.703226	83.28125		0
255	B10	TRUE	catechin-50	CAT	28.184121	82.33438		0
255	B11	TRUE	catechin-50	CAT	28.269523	82.33438		0
255	B12	TRUE	catechin-50	CAT	28.078412	82.33438		0
255	C7	TRUE	catechin-100	GAPDH	16.874523	83.28125		0
255	C8	TRUE	catechin-100	GAPDH	16.778541	83.28125		0
255	C9	TRUE	catechin-100	GAPDH	16.689513	83.28125		0
255	C10	TRUE	catechin-100	CAT	27.834565	82.33438		0
255	C11	TRUE	catechin-100	CAT	27.612587	82.33438		0
255	C12	TRUE	catechin-100	CAT	27.810561	82.33438		0
255	D7	TRUE	catechin-150	GAPDH	16.554128	83.28125		0
255	D8	TRUE	catechin-150	GAPDH	16.398741	83.28125		0
255	D9	TRUE	catechin-150	GAPDH	16.403621	83.28125		0
255	D10	TRUE	catechin-150	CAT	27.052541	82.33438		0
255	D11	TRUE	catechin-150	CAT	26.912365	82.33438		0
255	D12	TRUE	catechin-150	CAT	27.134178	82.33438		0
255	E7	TRUE	catechin-200	GAPDH	16.784587	83.28125		0
255	E8	TRUE	catechin-200	GAPDH	16.887412	83.28125		0
255	E9	TRUE	catechin-200	GAPDH	16.745621	83.28125		0
255	E10	TRUE	catechin-200	CAT	26.841278	82.33438		0
255	E11	TRUE	catechin-200	CAT	26.787456	82.33438		0
255	E12	TRUE	catechin-200	CAT	26.687466	82.33438		0
255	F7	TRUE	catechin-250	GAPDH	16.112578	83.28125		0
255	F8	TRUE	catechin-250	GAPDH	16.258741	83.28125		0
255	F9	TRUE	catechin-250	GAPDH	16.014563	83.28125		0
255	F10	TRUE	catechin-250	CAT	26.431245	82.33438		0
255	F11	TRUE	catechin-250	CAT	26.521452	82.33438		0
255	F12	TRUE	catechin-250	CAT	26.265178	82.33438		0
