# Supplementary material for: Systems Network Pharmacology-Based Prediction and Analysis of Potential Targets and Pharmacological Mechanism of Actinidia chinensis Planch. Root Extract for Application in Hepatocellular Carcinoma
Source: Evid Based Complement Alternat Med. 2022 Sep 20;2022:2116006. doi: 10.1155/2022/2116006 (PMC9526650; doi:10.1155/2022/2116006)
Supplement: Supplementary Materials — Supplemental File (1). The graphical abstract. Supplemental File (2). Active ingredients of Actinidia chinensis Planch. root. Supplemental File (3). GSE10141_sample. Supplemental File (4). GSE10141_sample_expression. Supplemental Files (5–10). Cell experimental study data. [file 2116006.f1.zip › supplementary file(8).txt]

Experiment: 20211213 WJ Selected Filter: SYBR Green I / HRM Dye (465-510)
Color	Pos	Include	Name	target gene	Cp	Tm1	Concentration	Standard
255	A1	TRUE	NC	GAPDH	14.556247	84.668513		0
255	A2	TRUE	NC	GAPDH	14.680246	84.668513		0
255	A3	TRUE	NC	GAPDH	14.347916	84.668513		0
255	A4	TRUE	NC	ESR1	31.444125	83.548274		0
255	A5	TRUE	NC	ESR1	31.38306107	83.548274		0
255	A6	TRUE	NC	ESR1	31.58705582	83.548274		0
255	B1	TRUE	catechin-50	GAPDH	14.769382	84.668513		0
255	B2	TRUE	catechin-50	GAPDH	14.832446	84.668513		0
255	B3	TRUE	catechin-50	GAPDH	14.687816	84.668513		0
255	B4	TRUE	catechin-50	ESR1	31.174125	83.548274		0
255	B5	TRUE	catechin-50	ESR1	31.143061	83.548274		0
255	B6	TRUE	catechin-50	ESR1	31.067055	83.548274		0
255	C1	TRUE	catechin-100	GAPDH	15.102862	84.668513		0
255	C2	TRUE	catechin-100	GAPDH	15.078953	84.668513		0
255	C3	TRUE	catechin-100	GAPDH	15.165075	84.668513		0
255	C4	TRUE	catechin-100	ESR1	30.513977	83.548274		0
255	C5	TRUE	catechin-100	ESR1	30.623759	83.548274		0
255	C6	TRUE	catechin-100	ESR1	30.869485	83.548274		0
255	D1	TRUE	catechin-150	GAPDH	15.288286	84.668513		0
255	D2	TRUE	catechin-150	GAPDH	15.148957	84.668513		0
255	D3	TRUE	catechin-150	GAPDH	15.155072	84.668513		0
255	D4	TRUE	catechin-150	ESR1	30.113977	83.548274		0
255	D5	TRUE	catechin-150	ESR1	30.233757	83.548274		0
255	D6	TRUE	catechin-150	ESR1	30.379485	83.548274		0
255	E1	TRUE	catechin-200	GAPDH	15.102453	84.668513		0
255	E2	TRUE	catechin-200	GAPDH	15.172348	84.668513		0
255	E3	TRUE	catechin-200	GAPDH	15.013473	84.668513		0
255	E4	TRUE	catechin-200	ESR1	29.615138	83.548274		0
255	E5	TRUE	catechin-200	ESR1	29.731532	83.548274		0
255	E6	TRUE	catechin-200	ESR1	29.586832	83.548274		0
255	F1	TRUE	catechin-250	GAPDH	15.354289	84.668513		0
255	F2	TRUE	catechin-250	GAPDH	15.258741	84.668513		0
255	F3	TRUE	catechin-250	GAPDH	15.442136	84.668513		0
255	F4	TRUE	catechin-250	ESR1	29.741236	83.548274		0
255	F5	TRUE	catechin-250	ESR1	29.664112	83.548274		0
255	F6	TRUE	catechin-250	ESR1	29.578963	83.548274		0
